# Supplementary material for: (11R,12S)-16-Amino­tetra­cyclo­[6.6.2.02,7.09,14]hexa­deca-2(7),3,5,9(14),10,12-hexaen-15-ol
Source: Acta Crystallogr Sect E Struct Rep Online. 2012 Jun 20;68(Pt 7):o2137. doi: 10.1107/S1600536812026542 (PMC3393947; doi:10.1107/S1600536812026542)
Supplement: Supplementary file 1 [file e-68-o2137-sup1.cif]

##############################################################################
#                                                                            #
# This CIF contains the data in a paper accepted for publication in          #
# Acta Crystallographica Section E. It conforms to the requirements of       #
# Notes for Authors for Acta Crystallographica Section E, and has been       #
# peer reviewed under the auspices of the IUCr Commission on Journals.       #
#                                                                            #
# Full details of the Crystallographic Information File format               #
# are given in the paper "The Crystallographic Information File (CIF):       #
# a New Standard Archive File for Crystallography" by S. R. Hall, F. H.      #
# Allen and I. D. Brown [Acta Cryst. (1991), A47, 655-685].                  #
#                                                                            #
# The current version of the core CIF dictionary is obtainable from          #
# ftp://ftp.iucr.org/pub/cif_core.dic.                                       #
#                                                                            #
# Software is freely available for graphical display of the structure(s)     #
# in this CIF. For information consult the CIF software page                 #
# http://www.iucr.org/resources/cif/software.                                #
#                                                                            #
# This file may be used for bona fide research purposes within the           #
# scientific community so long as proper attribution is given to the journal # 
# article from which it was obtained.                                        #
#                                                                            #
##############################################################################
data_global
_audit_creation_method     SHELXL-97
_journal_date_recd_electronic     2012-06-06
_journal_date_accepted     2012-06-12
_journal_name_full     'Acta Crystallographica, Section E'
_journal_year     2012
_journal_volume     68
_journal_issue      7
_journal_page_first     o2137
_journal_page_last     o2137
_journal_paper_category     QO
_journal_paper_doi     10.1107/S1600536812026542
_journal_coeditor_code     PV2558
_publ_contact_author_name     ' Edward RT Tiekink '
_publ_contact_author_address
;
Department of Chemistry, University of Malaya,
50603 Kuala Lumpur, Malaysia
;
_publ_contact_author_email
;
edward.tiekink@gmail.com
;
_publ_contact_author_fax     ' +60 3 7967 4193 '
_publ_contact_author_phone     ' +60 3 7967 6775 '
_publ_section_title
;\
(11<i>R</i>,12<i>S</i>)-16-Aminotetracyclo[6.6.2.0^2,7^.0^9,14^]hexadeca-2(7),\
3,5,9(14),10,12-hexaen-15-ol
;
loop_
    _publ_author_name
    _publ_author_footnote
    _publ_author_address
    'Alaa A.-M. Abdel-Aziz'
;
Additional correspondence author, e-mail: alaa_moenes@yahoo.com.
;
;
Department of Pharmaceutical Chemistry, College of Pharmacy,
King Saud University, Riyadh 11451, Saudi Arabia
Department of Medicinal Chemistry, Faculty of Pharmacy,
University of Mansoura, Mansoura 35516, Egypt
;
    'Adel S. El-Azab' .
;
Department of Pharmaceutical Chemistry, College of Pharmacy,
King Saud University, Riyadh 11451, Saudi Arabia
Department of Organic Chemistry, Faculty of Pharmacy, Al-Azhar University,
Cairo 11884, Egypt
;
    'Magda A. El-Sherbeny' .
;
Department of Medicinal Chemistry, Faculty of Pharmacy,
University of Mansoura, Mansoura 35516, Egypt
;
    'Ng, Seik Weng' .
;
     Department of Chemistry
     University of Malaya
     50603 Kuala Lumpur
     Malaysia
     Chemistry Department
     Faculty of Science
     King Abdulaziz University
     PO Box 80203 Jeddah
     Saudi Arabia
;
    'Tiekink, Edward R. T.' .
;
Department of Chemistry, University of Malaya,
50603 Kuala Lumpur, Malaysia
;
data_I
_audit_creation_method     SHELXL-97
_chemical_name_systematic
;
(11<i>R</i>,12<i>S</i>)-16-Aminotetracyclo[6.6.2.0^2,7^.0^9,14^]hexadeca-
2(7),3,5,9(14),10,12-hexaen-15-ol
;
_chemical_name_common     ?
_chemical_formula_moiety     'C16 H15 N O'
_chemical_formula_sum     'C16 H15 N O'
_chemical_formula_iupac     'C16 H15 N O'
_chemical_formula_weight     237.29
_chemical_melting_point     ?
_symmetry_cell_setting     monoclinic
_symmetry_space_group_name_H-M     'P 21'
_symmetry_space_group_name_Hall     'P 2yb'
loop_
    _symmetry_equiv_pos_as_xyz
    'x, y, z'
    '-x, y+1/2, -z'
_cell_length_a     8.6224(2)
_cell_length_b     7.11400(10)
_cell_length_c     10.0210(2)
_cell_angle_alpha     90.00
_cell_angle_beta     106.707(2)
_cell_angle_gamma     90.00
_cell_volume     588.74(2)
_cell_formula_units_Z     2
_cell_measurement_reflns_used     3312
_cell_measurement_theta_min     4.6032
_cell_measurement_theta_max     76.3847
_cell_measurement_temperature     100(2)
_exptl_crystal_description     prism
_exptl_crystal_colour     colourless
_exptl_crystal_size_max     0.40
_exptl_crystal_size_mid     0.30
_exptl_crystal_size_min     0.20
_exptl_crystal_density_diffrn     1.339
_exptl_crystal_density_meas     ?
_exptl_crystal_density_method     'not measured'
_exptl_crystal_F_000     252
_exptl_absorpt_coefficient_mu     0.654
_exptl_absorpt_correction_type     multi-scan
_exptl_absorpt_process_details     '(CrysAlis PRO; Agilent, 2012)'
_exptl_absorpt_correction_T_min     0.59037
_exptl_absorpt_correction_T_max     1.0000
_diffrn_ambient_temperature     100(2)
_diffrn_radiation_type     CuK\a
_diffrn_radiation_wavelength     1.54184
_diffrn_radiation_source     'SuperNova (Cu) X-ray Source'
_diffrn_radiation_monochromator     Mirror
_diffrn_measurement_device_type
                  'Agilent SuperNova Dual diffractometer with an Atlas detector'
_diffrn_measurement_method     '\w scan'
_diffrn_detector_area_resol_mean     10.4041
_diffrn_reflns_number     4044
_diffrn_reflns_av_R_equivalents     0.0113
_diffrn_reflns_av_sigmaI/netI     0.0142
_diffrn_reflns_theta_min     4.61
_diffrn_reflns_theta_max     76.58
_diffrn_reflns_theta_full     76.58
_diffrn_measured_fraction_theta_max     0.982
_diffrn_measured_fraction_theta_full     0.982
_diffrn_reflns_limit_h_min     -10
_diffrn_reflns_limit_h_max     10
_diffrn_reflns_limit_k_min     -8
_diffrn_reflns_limit_k_max     8
_diffrn_reflns_limit_l_min     -12
_diffrn_reflns_limit_l_max     7
_diffrn_standards_number     0
_diffrn_standards_interval_count     0
_diffrn_standards_interval_time     0
_diffrn_standards_decay_%     0
_reflns_number_total     2375
_reflns_number_gt     2357
_reflns_threshold_expression     I>2\s(I)
_refine_ls_structure_factor_coef     Fsqd
_refine_ls_matrix_type     full
_refine_ls_R_factor_all     0.0292
_refine_ls_R_factor_gt     0.0290
_refine_ls_wR_factor_gt     0.0769
_refine_ls_wR_factor_ref     0.0771
_refine_ls_goodness_of_fit_ref     1.061
_refine_ls_restrained_S_all     1.061
_refine_ls_number_reflns     2375
_refine_ls_number_parameters     175
_refine_ls_number_restraints     1
_refine_ls_hydrogen_treatment     mixed
_refine_ls_weighting_scheme     calc
_refine_ls_weighting_details
         'calc w=1/[\s^2^(Fo^2^)+(0.0469P)^2^+0.1178P] where P=(Fo^2^+2Fc^2^)/3'
_atom_sites_solution_hydrogens     geom
_atom_sites_solution_primary     direct
_atom_sites_solution_secondary     difmap
_refine_ls_shift/su_max     0.000
_refine_ls_shift/su_mean     0.000
_refine_diff_density_max     0.201
_refine_diff_density_min     -0.166
_refine_ls_extinction_method     none
_refine_ls_extinction_coef     ?
_refine_ls_abs_structure_details     'Flack (1983), 1060 Friedel pairs'
_refine_ls_abs_structure_Flack     0.0(2)
loop_
    _atom_type_symbol
    _atom_type_description
    _atom_type_scat_dispersion_real
    _atom_type_scat_dispersion_imag
    _atom_type_scat_source
    'C' 'C' 0.0181 0.0091
                         'International Tables Vol C Tables 4.2.6.8 and 6.1.1.4'
    'H' 'H' 0.0000 0.0000
                         'International Tables Vol C Tables 4.2.6.8 and 6.1.1.4'
    'N' 'N' 0.0311 0.0180
                         'International Tables Vol C Tables 4.2.6.8 and 6.1.1.4'
    'O' 'O' 0.0492 0.0322
                         'International Tables Vol C Tables 4.2.6.8 and 6.1.1.4'
_computing_data_collection     'CrysAlis PRO (Agilent, 2012)'
_computing_cell_refinement     'CrysAlis PRO (Agilent, 2012)'
_computing_data_reduction     'CrysAlis PRO (Agilent, 2012)'
_computing_structure_solution     'SHELXS97 (Sheldrick, 2008)'
_computing_structure_refinement     'SHELXL97 (Sheldrick, 2008)'
_computing_molecular_graphics
                      'ORTEP-3 (Farrugia, 1997) and DIAMOND (Brandenburg, 2006)'
_computing_publication_material     'publCIF (Westrip, 2010)'
loop_
    _atom_site_type_symbol
    _atom_site_label
    _atom_site_fract_x
    _atom_site_fract_y
    _atom_site_fract_z
    _atom_site_U_iso_or_equiv
    _atom_site_adp_type
    _atom_site_calc_flag
    _atom_site_refinement_flags
    _atom_site_occupancy
    _atom_site_symmetry_multiplicity
    _atom_site_disorder_assembly
    _atom_site_disorder_group
    O O1 0.49638(11) 0.50034(15) 0.64491(10) 0.0241(2) Uani d . 1 1 . .
    N N1 0.71887(14) 0.29044(18) 0.80145(14) 0.0240(3) Uani d . 1 1 . .
    C C1 0.96576(14) 0.71372(17) 0.75647(12) 0.0142(2) Uani d . 1 1 . .
    C C2 1.12329(14) 0.73301(18) 0.74782(12) 0.0158(2) Uani d . 1 1 . .
    H H2 1.2081 0.6575 0.8038 0.019 Uiso calc R 1 1 . .
    C C3 1.15501(14) 0.86460(19) 0.65592(12) 0.0160(2) Uani d . 1 1 . .
    H H3 1.2620 0.8777 0.6488 0.019 Uiso calc R 1 1 . .
    C C4 1.03187(15) 0.97688(19) 0.57454(12) 0.0168(2) Uani d . 1 1 . .
    H H4 1.0557 1.0684 0.5142 0.020 Uiso calc R 1 1 . .
    C C5 0.87298(15) 0.95569(18) 0.58111(12) 0.0160(2) Uani d . 1 1 . .
    H H5 0.7882 1.0306 0.5244 0.019 Uiso calc R 1 1 . .
    C C6 0.84091(15) 0.82368(17) 0.67170(12) 0.0144(3) Uani d . 1 1 . .
    C C7 0.67531(14) 0.77274(18) 0.68480(12) 0.0151(2) Uani d . 1 1 . .
    H H7 0.5883 0.8555 0.6263 0.018 Uiso calc R 1 1 . .
    C C8 0.65031(15) 0.56368(19) 0.63948(13) 0.0180(3) Uani d . 1 1 . .
    H H8 0.6555 0.5528 0.5414 0.022 Uiso calc R 1 1 . .
    C C9 0.78995(15) 0.43912(18) 0.73668(13) 0.0181(3) Uani d . 1 1 . .
    H H9 0.8514 0.3787 0.6773 0.022 Uiso calc R 1 1 . .
    C C10 0.90784(14) 0.57079(17) 0.84339(13) 0.0150(3) Uani d . 1 1 . .
    H H10 0.9998 0.4997 0.9070 0.018 Uiso calc R 1 1 . .
    C C11 0.80732(14) 0.67230(17) 0.92286(12) 0.0141(2) Uani d . 1 1 . .
    C C12 0.82683(14) 0.66176(18) 1.06492(13) 0.0161(2) Uani d . 1 1 . .
    H H12 0.9093 0.5848 1.1225 0.019 Uiso calc R 1 1 . .
    C C13 0.72441(15) 0.76507(18) 1.12256(12) 0.0181(3) Uani d . 1 1 . .
    H H13 0.7377 0.7591 1.2199 0.022 Uiso calc R 1 1 . .
    C C14 0.60311(15) 0.87664(18) 1.03815(13) 0.0178(3) Uani d . 1 1 . .
    H H14 0.5346 0.9479 1.0782 0.021 Uiso calc R 1 1 . .
    C C15 0.58155(14) 0.88446(17) 0.89508(13) 0.0159(2) Uani d . 1 1 . .
    H H15 0.4978 0.9597 0.8374 0.019 Uiso calc R 1 1 . .
    C C16 0.68295(14) 0.78190(18) 0.83726(12) 0.0145(2) Uani d . 1 1 . .
    H H1o 0.526(3) 0.384(4) 0.696(2) 0.048(6) Uiso d . 1 1 . .
    H H1n 0.720(3) 0.316(4) 0.891(3) 0.060(7) Uiso d . 1 1 . .
    H H2n 0.772(3) 0.179(4) 0.803(2) 0.043(5) Uiso d . 1 1 . .
loop_
    _atom_site_aniso_label
    _atom_site_aniso_U_11
    _atom_site_aniso_U_22
    _atom_site_aniso_U_33
    _atom_site_aniso_U_12
    _atom_site_aniso_U_13
    _atom_site_aniso_U_23
    O1 0.0167(4) 0.0288(6) 0.0270(5) -0.0084(4) 0.0067(4) -0.0030(4)
    N1 0.0266(6) 0.0152(5) 0.0352(6) -0.0026(5) 0.0170(5) -0.0005(5)
    C1 0.0170(5) 0.0130(6) 0.0131(5) -0.0007(5) 0.0051(4) -0.0011(4)
    C2 0.0156(5) 0.0163(6) 0.0153(5) 0.0009(4) 0.0043(4) -0.0019(4)
    C3 0.0143(5) 0.0184(6) 0.0161(5) -0.0018(5) 0.0059(4) -0.0029(5)
    C4 0.0200(6) 0.0178(6) 0.0141(5) -0.0025(5) 0.0072(4) 0.0004(5)
    C5 0.0178(6) 0.0161(6) 0.0135(5) 0.0023(5) 0.0036(4) 0.0000(4)
    C6 0.0143(5) 0.0156(6) 0.0141(5) -0.0006(4) 0.0051(4) -0.0023(4)
    C7 0.0127(5) 0.0183(6) 0.0146(5) 0.0013(5) 0.0042(4) 0.0007(5)
    C8 0.0167(6) 0.0211(7) 0.0179(6) -0.0030(5) 0.0075(5) -0.0039(5)
    C9 0.0201(6) 0.0146(6) 0.0229(6) -0.0029(5) 0.0114(5) -0.0029(5)
    C10 0.0148(5) 0.0141(6) 0.0171(6) 0.0006(4) 0.0064(4) 0.0017(4)
    C11 0.0149(5) 0.0120(6) 0.0162(6) -0.0023(4) 0.0059(4) 0.0001(4)
    C12 0.0168(5) 0.0137(6) 0.0177(6) -0.0019(5) 0.0051(4) 0.0020(4)
    C13 0.0222(6) 0.0191(6) 0.0152(5) -0.0057(5) 0.0088(5) -0.0011(5)
    C14 0.0181(6) 0.0158(6) 0.0230(6) -0.0034(5) 0.0113(5) -0.0040(5)
    C15 0.0132(5) 0.0146(6) 0.0206(6) -0.0005(5) 0.0058(4) 0.0002(5)
    C16 0.0142(5) 0.0144(6) 0.0164(5) -0.0027(5) 0.0065(4) -0.0003(5)
loop_
    _geom_bond_atom_site_label_1
    _geom_bond_atom_site_label_2
    _geom_bond_site_symmetry_2
    _geom_bond_distance
    _geom_bond_publ_flag
    O1 C8 . 1.4174(15) ?
    O1 H1o . 0.96(3) ?
    N1 C9 . 1.4644(17) ?
    N1 H1n . 0.91(3) ?
    N1 H2n . 0.91(3) ?
    C1 C2 . 1.3924(16) ?
    C1 C6 . 1.4024(16) ?
    C1 C10 . 1.5140(16) ?
    C2 C3 . 1.3944(18) ?
    C2 H2 . 0.9500 ?
    C3 C4 . 1.3902(17) ?
    C3 H3 . 0.9500 ?
    C4 C5 . 1.3985(17) ?
    C4 H4 . 0.9500 ?
    C5 C6 . 1.3881(17) ?
    C5 H5 . 0.9500 ?
    C6 C7 . 1.5150(16) ?
    C7 C16 . 1.5116(15) ?
    C7 C8 . 1.5518(17) ?
    C7 H7 . 1.0000 ?
    C8 C9 . 1.5841(18) ?
    C8 H8 . 1.0000 ?
    C9 C10 . 1.5586(17) ?
    C9 H9 . 1.0000 ?
    C10 C11 . 1.5177(16) ?
    C10 H10 . 1.0000 ?
    C11 C12 . 1.3867(17) ?
    C11 C16 . 1.4017(16) ?
    C12 C13 . 1.3954(18) ?
    C12 H12 . 0.9500 ?
    C13 C14 . 1.3895(18) ?
    C13 H13 . 0.9500 ?
    C14 C15 . 1.3928(18) ?
    C14 H14 . 0.9500 ?
    C15 C16 . 1.3869(17) ?
    C15 H15 . 0.9500 ?
loop_
    _geom_angle_atom_site_label_1
    _geom_angle_atom_site_label_2
    _geom_angle_atom_site_label_3
    _geom_angle_site_symmetry_1
    _geom_angle_site_symmetry_3
    _geom_angle
    _geom_angle_publ_flag
    C8 O1 H1o . . 100.4(13) ?
    C9 N1 H1n . . 113.9(17) ?
    C9 N1 H2n . . 110.8(14) ?
    H1n N1 H2n . . 107(2) ?
    C2 C1 C6 . . 120.00(11) ?
    C2 C1 C10 . . 126.23(11) ?
    C6 C1 C10 . . 113.60(10) ?
    C3 C2 C1 . . 119.17(11) ?
    C3 C2 H2 . . 120.4 ?
    C1 C2 H2 . . 120.4 ?
    C2 C3 C4 . . 120.76(11) ?
    C2 C3 H3 . . 119.6 ?
    C4 C3 H3 . . 119.6 ?
    C3 C4 C5 . . 120.25(11) ?
    C3 C4 H4 . . 119.9 ?
    C5 C4 H4 . . 119.9 ?
    C6 C5 C4 . . 119.06(11) ?
    C6 C5 H5 . . 120.5 ?
    C4 C5 H5 . . 120.5 ?
    C5 C6 C1 . . 120.73(11) ?
    C5 C6 C7 . . 126.05(11) ?
    C1 C6 C7 . . 113.11(10) ?
    C16 C7 C6 . . 108.00(9) ?
    C16 C7 C8 . . 107.41(10) ?
    C6 C7 C8 . . 105.01(10) ?
    C16 C7 H7 . . 112.0 ?
    C6 C7 H7 . . 112.0 ?
    C8 C7 H7 . . 112.0 ?
    O1 C8 C7 . . 110.26(10) ?
    O1 C8 C9 . . 110.68(11) ?
    C7 C8 C9 . . 109.82(10) ?
    O1 C8 H8 . . 108.7 ?
    C7 C8 H8 . . 108.7 ?
    C9 C8 H8 . . 108.7 ?
    N1 C9 C10 . . 113.79(11) ?
    N1 C9 C8 . . 109.61(10) ?
    C10 C9 C8 . . 108.43(10) ?
    N1 C9 H9 . . 108.3 ?
    C10 C9 H9 . . 108.3 ?
    C8 C9 H9 . . 108.3 ?
    C1 C10 C11 . . 108.35(10) ?
    C1 C10 C9 . . 105.47(10) ?
    C11 C10 C9 . . 106.73(10) ?
    C1 C10 H10 . . 112.0 ?
    C11 C10 H10 . . 112.0 ?
    C9 C10 H10 . . 112.0 ?
    C12 C11 C16 . . 120.26(11) ?
    C12 C11 C10 . . 126.43(11) ?
    C16 C11 C10 . . 113.29(10) ?
    C11 C12 C13 . . 119.47(11) ?
    C11 C12 H12 . . 120.3 ?
    C13 C12 H12 . . 120.3 ?
    C14 C13 C12 . . 120.27(11) ?
    C14 C13 H13 . . 119.9 ?
    C12 C13 H13 . . 119.9 ?
    C13 C14 C15 . . 120.25(11) ?
    C13 C14 H14 . . 119.9 ?
    C15 C14 H14 . . 119.9 ?
    C16 C15 C14 . . 119.70(11) ?
    C16 C15 H15 . . 120.2 ?
    C14 C15 H15 . . 120.2 ?
    C15 C16 C11 . . 120.02(11) ?
    C15 C16 C7 . . 126.54(11) ?
    C11 C16 C7 . . 113.44(10) ?
loop_
    _geom_torsion_atom_site_label_1
    _geom_torsion_atom_site_label_2
    _geom_torsion_atom_site_label_3
    _geom_torsion_atom_site_label_4
    _geom_torsion_site_symmetry_1
    _geom_torsion_site_symmetry_2
    _geom_torsion_site_symmetry_3
    _geom_torsion_site_symmetry_4
    _geom_torsion
    _geom_torsion_publ_flag
    C6 C1 C2 C3 . . . . 1.06(17) ?
    C10 C1 C2 C3 . . . . 176.01(12) ?
    C1 C2 C3 C4 . . . . 0.59(18) ?
    C2 C3 C4 C5 . . . . -1.72(19) ?
    C3 C4 C5 C6 . . . . 1.17(18) ?
    C4 C5 C6 C1 . . . . 0.48(17) ?
    C4 C5 C6 C7 . . . . -175.42(11) ?
    C2 C1 C6 C5 . . . . -1.61(17) ?
    C10 C1 C6 C5 . . . . -177.17(11) ?
    C2 C1 C6 C7 . . . . 174.79(11) ?
    C10 C1 C6 C7 . . . . -0.77(14) ?
    C5 C6 C7 C16 . . . . -129.68(13) ?
    C1 C6 C7 C16 . . . . 54.15(13) ?
    C5 C6 C7 C8 . . . . 115.94(13) ?
    C1 C6 C7 C8 . . . . -60.23(12) ?
    C16 C7 C8 O1 . . . . 66.32(12) ?
    C6 C7 C8 O1 . . . . -178.88(10) ?
    C16 C7 C8 C9 . . . . -55.90(12) ?
    C6 C7 C8 C9 . . . . 58.89(12) ?
    O1 C8 C9 N1 . . . . 1.54(14) ?
    C7 C8 C9 N1 . . . . 123.51(11) ?
    O1 C8 C9 C10 . . . . -123.22(11) ?
    C7 C8 C9 C10 . . . . -1.25(13) ?
    C2 C1 C10 C11 . . . . 132.18(12) ?
    C6 C1 C10 C11 . . . . -52.59(13) ?
    C2 C1 C10 C9 . . . . -113.84(13) ?
    C6 C1 C10 C9 . . . . 61.39(12) ?
    N1 C9 C10 C1 . . . . -179.42(10) ?
    C8 C9 C10 C1 . . . . -57.17(11) ?
    N1 C9 C10 C11 . . . . -64.31(13) ?
    C8 C9 C10 C11 . . . . 57.94(12) ?
    C1 C10 C11 C12 . . . . -128.68(13) ?
    C9 C10 C11 C12 . . . . 118.16(13) ?
    C1 C10 C11 C16 . . . . 52.62(13) ?
    C9 C10 C11 C16 . . . . -60.54(13) ?
    C16 C11 C12 C13 . . . . -1.70(18) ?
    C10 C11 C12 C13 . . . . 179.68(12) ?
    C11 C12 C13 C14 . . . . 0.43(18) ?
    C12 C13 C14 C15 . . . . 0.78(18) ?
    C13 C14 C15 C16 . . . . -0.72(18) ?
    C14 C15 C16 C11 . . . . -0.55(17) ?
    C14 C15 C16 C7 . . . . 179.28(12) ?
    C12 C11 C16 C15 . . . . 1.77(17) ?
    C10 C11 C16 C15 . . . . -179.44(11) ?
    C12 C11 C16 C7 . . . . -178.08(11) ?
    C10 C11 C16 C7 . . . . 0.71(14) ?
    C6 C7 C16 C15 . . . . 126.02(13) ?
    C8 C7 C16 C15 . . . . -121.19(13) ?
    C6 C7 C16 C11 . . . . -54.14(14) ?
    C8 C7 C16 C11 . . . . 58.65(12) ?
loop_
    _geom_hbond_atom_site_label_D
    _geom_hbond_atom_site_label_H
    _geom_hbond_atom_site_label_A
    _geom_hbond_site_symmetry_A
    _geom_hbond_distance_DH
    _geom_hbond_distance_HA
    _geom_hbond_distance_DA
    _geom_hbond_angle_DHA
    O1 H1o N1 . 0.96(3) 1.82(2) 2.577(2) 133(2)
    C5 H5 O1 2_656 0.95 2.56 3.3506(16) 141
    C4 H4 Cg1 2_756 0.95 2.61 3.5064(14) 158
    C10 H10 Cg2 2_747 1.00 2.95 3.9212(14) 164
    C12 H12 Cg1 2_747 0.95 2.67 3.5159(14) 149
