# Supplementary material for: (11R,12S)-16-Amino­tetra­cyclo­[6.6.2.02,7.09,14]hexa­deca-2(7),3,5,9(14),10,12-hexaen-15-ol
Source: Acta Crystallogr Sect E Struct Rep Online. 2012 Jun 20;68(Pt 7):o2137. doi: 10.1107/S1600536812026542 (PMC3393947; doi:10.1107/S1600536812026542)
Supplement: Supplementary file 2 [file e-68-o2137-Isup2.hkl]

# 
# h,k,l, Fc-squared, Fo-squared, sigma(Fo-squared) and status flag 
# 
data_I
_shelx_title '  P21  1060 Friedel pairs' 
_shelx_refln_list_code          4 
_shelx_F_calc_maximum       42.73 
_exptl_crystal_F_000       252.00 
_reflns_d_resolution_high  0.7926 
 
loop_ 
 _symmetry_equiv_pos_as_xyz 
 'x, y, z' 
 '-x, y+1/2, -z' 
 
_cell_length_a     8.6224 
_cell_length_b     7.1140 
_cell_length_c    10.0210 
_cell_angle_alpha  90.000 
_cell_angle_beta  106.707 
_cell_angle_gamma  90.000 
 
_shelx_F_squared_multiplier     1.000 
 
loop_ 
 _refln_index_h 
 _refln_index_k 
 _refln_index_l 
 _refln_F_squared_calc 
 _refln_F_squared_meas 
 _refln_F_squared_sigma 
 _refln_observed_status 
   0  -8   0        4.46        4.88      0.42 o 
   1  -8   0      153.00      157.64      1.55 o 
   2  -8   0      157.78      157.30      2.09 o 
   3  -8   0       13.03       13.58      0.57 o 
   4  -8   0        9.40        9.40      0.39 o 
   1  -7   0        6.73        8.21      0.45 o 
   2  -7   0      215.00      212.47      4.50 o 
   3  -7   0       11.48       11.99      0.74 o 
   4  -7   0       31.63       31.52      1.12 o 
   5  -7   0      194.33      194.06      1.81 o 
   6  -7   0       54.45       47.90      0.60 o 
   0  -6   0        3.28        3.10      0.41 o 
   1  -6   0        2.71        2.85      0.20 o 
   2  -6   0      142.61      141.41      3.25 o 
   3  -6   0      179.96      173.63      2.09 o 
   4  -6   0       90.95       94.22      2.25 o 
   5  -6   0      144.90      147.34      2.71 o 
   6  -6   0      128.45      128.53      1.51 o 
   7  -6   0        1.86        1.33      0.14 o 
   1  -5   0       20.92       21.43      0.69 o 
   2  -5   0       56.35       59.78      0.87 o 
   3  -5   0        3.77        3.32      0.20 o 
   4  -5   0      319.81      322.31      3.05 o 
   5  -5   0      144.10      143.30      2.88 o 
   6  -5   0      147.83      140.36      2.76 o 
   7  -5   0        1.50        1.44      0.21 o 
   8  -5   0       94.48      100.66      1.63 o 
   0  -4   0      191.02      201.29      2.63 o 
   1  -4   0      147.75      162.64      1.93 o 
   2  -4   0       82.25       94.76      1.25 o 
   3  -4   0      426.18      425.31      3.73 o 
   4  -4   0      323.04      341.00      3.55 o 
   5  -4   0      671.02      653.40      9.59 o 
   6  -4   0       44.53       45.65      2.15 o 
   7  -4   0        7.66        6.30      0.41 o 
   8  -4   0       26.20       27.50      0.94 o 
   9  -4   0       15.05       13.90      0.35 o 
   1  -3   0        1.79        2.14      0.23 o 
   2  -3   0      341.04      354.56      2.51 o 
   3  -3   0      623.82      651.95      2.60 o 
   4  -3   0       67.37       64.23      1.46 o 
   5  -3   0       22.70       32.43      1.14 o 
   6  -3   0       38.03       38.74      0.94 o 
   7  -3   0      270.23      268.98      2.94 o 
   8  -3   0        5.37        4.57      0.34 o 
   9  -3   0        2.79        2.37      0.21 o 
   0  -2   0      954.98      865.47      3.62 o 
   1  -2   0      486.47      438.37      2.36 o 
   2  -2   0     1826.27     1640.67      5.18 o 
   3  -2   0      258.17      257.46      2.36 o 
   4  -2   0       21.22       27.57      0.89 o 
   5  -2   0       13.46       12.24      0.67 o 
   6  -2   0        8.51        9.41      0.46 o 
   7  -2   0      387.44      370.05      4.20 o 
   8  -2   0       78.43       74.31      1.86 o 
   9  -2   0       20.83       20.34      0.62 o 
  10  -2   0        3.84        4.43      0.16 o 
   2  -1   0      767.08      700.25      2.93 o 
   3  -1   0      196.33      193.82      1.87 o 
   4  -1   0      122.43      127.43      1.81 o 
   5  -1   0       23.58       26.54      0.96 o 
   6  -1   0      181.94      176.22      2.75 o 
   7  -1   0      186.41      193.91      3.05 o 
   8  -1   0       29.10       30.17      1.24 o 
   9  -1   0       43.19       43.74      1.33 o 
  10  -1   0        9.49        9.50      0.43 o 
   1   0   0      242.35      222.37      1.05 o 
   2   0   0      458.36      415.08      2.09 o 
   3   0   0      213.21      204.72      1.88 o 
   4   0   0       28.86       37.41      0.97 o 
   5   0   0       44.11       51.31      1.31 o 
   6   0   0      252.98      238.43      3.22 o 
   7   0   0       29.56       30.95      0.88 o 
   8   0   0        1.55        1.45      0.34 o 
   9   0   0       27.73       31.54      1.17 o 
  10   0   0       17.13       13.10      0.59 o 
   2   1   0      766.43      710.81      2.96 o 
   3   1   0      195.87      194.60      1.92 o 
   4   1   0      122.82      126.71      1.85 o 
   5   1   0       23.61       24.93      0.96 o 
   6   1   0      181.61      177.01      2.84 o 
   7   1   0      186.15      198.57      3.24 o 
   8   1   0       29.05       29.39      1.28 o 
   9   1   0       43.38       43.87      1.43 o 
  10   1   0        9.61       10.20      0.50 o 
   0   2   0      953.14      851.96      3.38 o 
   1   2   0      483.37      444.08      2.52 o 
   2   2   0     1825.15     1649.22      5.31 o 
   3   2   0      257.40      246.13      2.46 o 
   4   2   0       21.54       28.27      0.98 o 
   5   2   0       13.64       11.98      0.73 o 
   6   2   0        8.80        9.59      0.42 o 
   7   2   0      389.29      376.25      3.21 o 
   8   2   0       78.19       72.81      2.08 o 
   9   2   0       20.52       19.25      0.92 o 
  10   2   0        3.88        4.69      0.31 o 
   1   3   0        1.86        2.26      0.17 o 
   2   3   0      340.98      353.95      3.04 o 
   3   3   0      624.70      654.42      4.43 o 
   4   3   0       67.31       62.69      1.63 o 
   5   3   0       22.81       24.11      1.14 o 
   6   3   0       37.95       35.59      1.07 o 
   7   3   0      270.31      265.69      5.33 o 
   8   3   0        5.44        4.63      0.35 o 
   9   3   0        2.78        2.75      0.33 o 
   0   4   0      190.91      202.58      2.51 o 
   1   4   0      149.28      159.98      1.61 o 
   2   4   0       81.59       93.49      1.91 o 
   3   4   0      424.37      435.41      4.20 o 
   4   4   0      321.66      346.30      4.13 o 
   5   4   0      672.53      650.41      6.69 o 
   6   4   0       44.61       42.50      1.76 o 
   7   4   0        7.59        6.54      0.47 o 
   8   4   0       26.14       27.95      0.74 o 
   9   4   0       15.23       14.45      0.54 o 
   1   5   0       20.78       22.08      1.12 o 
   2   5   0       56.36       59.23      1.63 o 
   3   5   0        3.73        3.84      0.51 o 
   4   5   0      320.43      322.70      4.43 o 
   5   5   0      144.39      144.68      2.96 o 
   6   5   0      147.73      136.25      2.65 o 
   7   5   0        1.52        1.58      0.27 o 
   8   5   0       94.18       98.76      1.49 o 
   0   6   0        3.09        3.05      0.30 o 
   1   6   0        2.81        3.83      0.34 o 
   2   6   0      143.61      146.29      3.15 o 
   3   6   0      179.89      178.96      3.52 o 
   4   6   0       90.36       91.41      2.50 o 
   5   6   0      143.70      144.86      2.92 o 
   6   6   0      127.84      125.58      1.68 o 
   7   6   0        1.97        1.66      0.27 o 
   1   7   0        6.64        8.72      0.81 o 
   2   7   0      215.23      207.16      3.81 o 
   3   7   0       11.45       11.28      0.93 o 
   4   7   0       31.74       31.91      1.39 o 
   6   7   0       54.55       49.05      1.19 o 
   0   8   0        4.61        5.85      0.57 o 
   1   8   0      153.69      161.86      2.95 o 
   2   8   0      156.88      153.35      2.87 o 
   3   8   0       12.72       12.62      0.81 o 
   4   8   0        9.54       10.17      0.41 o 
  -4  -8   1       18.08       18.47      0.60 o 
  -3  -8   1       34.45       33.02      0.94 o 
  -2  -8   1      103.32      105.78      1.81 o 
  -1  -8   1      242.08      253.94      1.93 o 
   0  -8   1      104.15      102.10      1.23 o 
   1  -8   1       39.16       42.36      0.78 o 
   2  -8   1       40.94       40.40      0.95 o 
   3  -8   1       13.48       13.02      0.46 o 
   4  -8   1       29.58       27.46      0.63 o 
  -6  -7   1       27.40       23.49      0.72 o 
  -5  -7   1        1.37        1.57      0.21 o 
  -4  -7   1        3.35        3.52      0.44 o 
  -3  -7   1       43.32       45.26      1.48 o 
  -2  -7   1       30.08       28.81      0.92 o 
  -1  -7   1      116.46      120.18      1.65 o 
   0  -7   1      113.01      109.58      1.55 o 
   1  -7   1       86.02       90.37      1.41 o 
   2  -7   1       17.41       17.96      0.63 o 
   3  -7   1       36.18       34.42      1.15 o 
   4  -7   1        1.02        1.41      0.30 o 
   5  -7   1       27.28       30.71      1.09 o 
   6  -7   1       56.65       53.93      0.84 o 
  -7  -6   1       35.40       33.76      0.72 o 
  -6  -6   1       10.13       11.00      0.45 o 
  -5  -6   1      176.48      172.09      3.04 o 
  -4  -6   1       58.70       56.50      1.79 o 
  -3  -6   1       37.52       39.20      1.50 o 
  -2  -6   1       35.48       36.69      0.95 o 
  -1  -6   1       69.35       68.95      0.90 o 
   0  -6   1       25.77       26.90      0.56 o 
   1  -6   1      131.73      131.42      1.75 o 
   2  -6   1      163.51      160.51      1.97 o 
   3  -6   1       47.45       44.96      1.05 o 
   4  -6   1       25.11       24.37      0.70 o 
   5  -6   1       41.60       40.04      1.31 o 
   6  -6   1      190.07      192.62      3.25 o 
   7  -6   1        1.73        2.54      0.24 o 
  -8  -5   1       11.53       12.13      0.76 o 
  -7  -5   1       19.02       21.45      1.42 o 
  -6  -5   1       35.84       35.40      0.93 o 
  -5  -5   1      320.98      320.91      4.35 o 
  -4  -5   1      596.02      576.82      4.13 o 
  -3  -5   1      192.17      201.08      2.28 o 
  -2  -5   1      139.63      145.46      2.26 o 
  -1  -5   1      210.28      216.42      2.18 o 
   0  -5   1       42.31       42.65      1.19 o 
   1  -5   1       61.92       64.56      1.16 o 
   2  -5   1       62.93       64.15      1.24 o 
   3  -5   1       29.59       28.90      0.59 o 
   4  -5   1        0.91        0.88      0.22 o 
   5  -5   1       23.71       25.40      1.17 o 
   6  -5   1        3.07        2.94      0.29 o 
   7  -5   1       13.65       13.54      0.49 o 
   8  -5   1       39.27       43.14      0.88 o 
  -9  -4   1        1.37        1.51      0.14 o 
  -8  -4   1       14.76       14.29      0.69 o 
  -7  -4   1       99.65       98.29      3.08 o 
  -6  -4   1      220.69      210.58      3.44 o 
  -5  -4   1      443.69      427.91      3.03 o 
  -4  -4   1      243.38      239.41      2.75 o 
  -3  -4   1       82.87       91.86      1.11 o 
  -2  -4   1      226.35      238.27      3.25 o 
  -1  -4   1      307.41      312.83      2.45 o 
   0  -4   1      212.06      219.62      2.76 o 
   1  -4   1       20.89       24.06      0.75 o 
   2  -4   1      159.56      166.66      2.75 o 
   3  -4   1       90.44       91.07      1.40 o 
   4  -4   1       65.94       65.34      1.24 o 
   5  -4   1        5.88        7.80      0.45 o 
   6  -4   1        2.38        2.21      0.29 o 
   7  -4   1       18.50       21.45      0.70 o 
   8  -4   1       23.40       24.38      0.62 o 
   9  -4   1       10.81       11.94      0.40 o 
 -10  -3   1       15.21       13.26      0.44 o 
  -9  -3   1        4.76        4.18      0.35 o 
  -8  -3   1        1.03        0.94      0.20 o 
  -7  -3   1       68.47       72.67      1.52 o 
  -6  -3   1      394.63      390.37      4.14 o 
  -5  -3   1       77.17       74.09      1.62 o 
  -4  -3   1       77.72       81.50      1.52 o 
  -3  -3   1      490.32      517.65      6.39 o 
  -2  -3   1       86.54       83.57      1.50 o 
  -1  -3   1      104.64      106.83      1.57 o 
   0  -3   1      134.64      140.13      2.80 o 
   1  -3   1      299.15      324.33      3.85 o 
   2  -3   1       78.56       95.12      1.99 o 
   4  -3   1       44.80       47.07      1.33 o 
   5  -3   1        1.65        3.61      0.53 o 
   6  -3   1       33.02       36.24      0.96 o 
   7  -3   1      149.08      143.59      1.89 o 
   8  -3   1       39.03       39.28      0.89 o 
   9  -3   1       68.26       73.35      1.31 o 
 -10  -2   1       26.15       24.99      1.07 o 
  -9  -2   1       18.85       19.44      0.63 o 
  -8  -2   1       87.10       79.60      1.88 o 
  -7  -2   1      178.78      167.00      2.73 o 
  -6  -2   1      286.63      278.53      3.38 o 
  -5  -2   1        2.06        3.54      0.36 o 
  -4  -2   1      474.94      477.01      3.44 o 
  -3  -2   1      344.72      339.44      1.68 o 
  -2  -2   1      533.93      519.07      1.87 o 
  -1  -2   1      519.23      492.48      2.69 o 
   0  -2   1     1464.55     1317.18      4.64 o 
   1  -2   1     1700.79     1579.12      5.47 o 
   2  -2   1      223.24      235.82      1.34 o 
   3  -2   1      719.10      722.32      4.26 o 
   4  -2   1       62.13       64.94      1.44 o 
   5  -2   1       55.61       55.87      1.49 o 
   6  -2   1       31.83       32.35      0.97 o 
   7  -2   1      181.97      170.47      2.92 o 
   8  -2   1       13.44       13.79      0.82 o 
   9  -2   1       20.53       21.29      0.58 o 
 -10  -1   1       76.69       79.06      2.40 o 
  -9  -1   1      138.29      141.00      2.37 o 
  -8  -1   1      121.62      120.07      2.39 o 
  -7  -1   1      159.01      161.25      1.92 o 
  -6  -1   1      163.46      163.64      2.55 o 
  -5  -1   1        5.44       12.99      0.65 o 
  -4  -1   1      357.59      386.02      2.99 o 
  -3  -1   1       56.26       50.78      0.90 o 
  -2  -1   1      825.63      746.26      2.71 o 
  -1  -1   1      204.53      194.43      1.65 o 
   2  -1   1     1080.06      977.75      3.83 o 
   3  -1   1       91.38       93.34      1.40 o 
   4  -1   1      873.76      875.16      4.99 o 
   5  -1   1       97.15       95.56      1.88 o 
   6  -1   1      242.64      242.97      4.72 o 
   7  -1   1      183.87      178.29      2.99 o 
   8  -1   1        5.05        5.21      0.55 o 
   9  -1   1        0.31        0.27      0.21 o 
  10  -1   1       28.16       28.66      0.65 o 
 -10   0   1      185.85      179.69      2.30 o 
  -9   0   1      112.29      110.67      2.19 o 
  -8   0   1      193.40      195.45      3.16 o 
  -7   0   1      162.40      169.22      3.31 o 
  -6   0   1       95.51       92.04      1.93 o 
  -5   0   1       82.65       94.94      1.73 o 
  -4   0   1      144.66      157.65      1.91 o 
  -3   0   1        3.19        3.15      0.24 o 
   0   0   1      113.17       98.19      0.44 o 
   2   0   1       13.64       16.90      0.46 o 
   3   0   1       17.70       15.45      0.55 o 
   4   0   1      117.34      129.22      1.88 o 
   5   0   1      105.66      126.14      2.13 o 
   6   0   1      302.94      293.83      2.54 o 
   7   0   1       15.73       16.25      0.93 o 
   8   0   1       12.23       12.17      0.82 o 
   9   0   1       13.63       13.14      0.52 o 
  10   0   1        7.83        8.41      0.39 o 
 -10   1   1       76.84       79.90      1.49 o 
  -9   1   1      136.88      140.57      2.58 o 
  -8   1   1      120.71      121.30      1.69 o 
  -7   1   1      158.58      164.14      2.34 o 
  -6   1   1      164.38      166.10      2.74 o 
  -5   1   1        5.73        9.75      0.60 o 
  -4   1   1      356.66      389.53      3.18 o 
  -3   1   1       57.00       52.41      1.00 o 
  -2   1   1      827.95      753.23      3.15 o 
  -1   1   1      205.40      193.27      1.34 o 
   2   1   1     1080.55      977.35      3.59 o 
   3   1   1       91.07       91.70      1.38 o 
   4   1   1      870.78      871.98      5.02 o 
   5   1   1       97.17       92.04      1.86 o 
   6   1   1      243.64      238.85      2.38 o 
   7   1   1      183.42      183.20      3.17 o 
   8   1   1        5.13        5.32      0.41 o 
   9   1   1        0.28        0.28      0.20 o 
  10   1   1       27.88       30.56      0.71 o 
 -10   2   1       26.30       24.49      0.73 o 
  -9   2   1       18.99       18.93      0.92 o 
  -8   2   1       87.36       84.24      1.48 o 
  -7   2   1      178.53      168.99      2.22 o 
  -6   2   1      286.44      276.87      3.75 o 
  -5   2   1        1.99        2.88      0.37 o 
  -4   2   1      473.87      479.71      4.00 o 
  -2   2   1      533.72      526.13      1.48 o 
  -1   2   1      520.26      496.45      4.27 o 
   0   2   1     1463.34     1287.13      4.56 o 
   1   2   1     1706.52     1555.99      5.33 o 
   2   2   1      224.61      237.40      1.47 o 
   3   2   1      717.88      714.51      4.21 o 
   4   2   1       62.60       65.17      1.52 o 
   5   2   1       55.30       55.32      1.60 o 
   6   2   1       31.32       31.32      0.77 o 
   7   2   1      182.15      168.23      2.27 o 
   8   2   1       13.47       12.61      0.89 o 
   9   2   1       20.17       21.18      0.90 o 
  -9   3   1        4.86        4.52      0.27 o 
  -8   3   1        1.08        1.16      0.36 o 
  -7   3   1       67.72       75.47      1.56 o 
  -6   3   1      393.44      390.22      4.86 o 
  -5   3   1       77.75       75.14      2.02 o 
  -4   3   1       78.14       76.66      1.81 o 
  -3   3   1      491.67      516.61      4.24 o 
  -2   3   1       86.17       86.67      1.59 o 
  -1   3   1      105.22      108.39      1.57 o 
   0   3   1      134.37      138.54      1.99 o 
   1   3   1      299.75      327.10      2.26 o 
   2   3   1       78.19       96.33      1.17 o 
   3   3   1      126.21      128.06      1.34 o 
   4   3   1       44.46       47.94      1.38 o 
   5   3   1        1.58        2.95      0.36 o 
   6   3   1       32.55       34.82      1.56 o 
   7   3   1      149.26      140.61      2.01 o 
   8   3   1       39.41       40.79      1.46 o 
   9   3   1       68.62       73.77      1.47 o 
  -9   4   1        1.42        1.60      0.14 o 
  -8   4   1       14.63       14.46      0.83 o 
  -7   4   1      100.00      100.72      3.93 o 
  -6   4   1      221.97      211.14      3.75 o 
  -5   4   1      442.61      412.98      4.63 o 
  -4   4   1      242.20      234.29      3.59 o 
  -3   4   1       83.31       92.15      2.04 o 
  -1   4   1      308.68      316.58      2.23 o 
   0   4   1      212.94      216.95      1.81 o 
   1   4   1       20.68       22.53      0.60 o 
   2   4   1      158.71      170.72      3.19 o 
   4   4   1       66.50       69.20      2.07 o 
   5   4   1        5.76        8.22      0.79 o 
   6   4   1        2.37        1.70      0.45 o 
   7   4   1       18.76       20.55      0.75 o 
   8   4   1       22.91       24.09      0.96 o 
  -8   5   1       11.73       12.58      0.64 o 
  -7   5   1       19.18       20.11      1.10 o 
  -6   5   1       36.23       34.57      1.41 o 
  -5   5   1      323.17      312.26      4.53 o 
  -4   5   1      594.60      577.63      4.43 o 
  -3   5   1      191.18      198.66      6.18 o 
  -2   5   1      140.12      141.33      2.66 o 
  -1   5   1      209.32      214.66      2.08 o 
   0   5   1       42.79       43.79      0.93 o 
   1   5   1       62.44       65.00      1.73 o 
   2   5   1       63.24       65.01      1.79 o 
   3   5   1       29.21       29.16      1.32 o 
   4   5   1        0.89        1.70      0.38 o 
   5   5   1       23.69       24.62      0.83 o 
   6   5   1        3.08        2.43      0.39 o 
   7   5   1       13.74       13.64      0.52 o 
   8   5   1       39.42       36.10      0.74 o 
  -7   6   1       35.27       32.81      1.12 o 
  -6   6   1        9.98       10.51      0.55 o 
  -5   6   1      177.08      172.00      3.37 o 
  -4   6   1       58.78       57.57      2.04 o 
  -3   6   1       37.80       39.49      1.71 o 
  -2   6   1       35.29       35.68      1.59 o 
  -1   6   1       68.94       70.25      1.16 o 
   0   6   1       25.51       25.89      0.82 o 
   1   6   1      132.23      133.64      2.94 o 
   2   6   1      162.90      163.73      3.33 o 
   3   6   1       47.10       46.60      1.81 o 
   4   6   1       25.44       23.29      1.25 o 
   5   6   1       41.20       38.95      1.44 o 
   7   6   1        1.80        2.62      0.25 o 
  -6   7   1       27.10       22.14      0.86 o 
  -5   7   1        1.38        1.50      0.36 o 
  -4   7   1        3.40        3.81      0.56 o 
  -3   7   1       43.05       45.50      1.80 o 
  -2   7   1       29.68       27.18      1.42 o 
  -1   7   1      116.19      124.64      3.36 o 
   0   7   1      112.86      114.63      1.90 o 
   1   7   1       86.08       89.77      2.46 o 
   2   7   1       17.86       18.05      1.14 o 
   3   7   1       36.56       35.52      1.53 o 
   4   7   1        1.05        0.98      0.33 o 
   5   7   1       27.29       30.43      1.06 o 
   6   7   1       57.17       54.44      1.09 o 
  -4   8   1       18.12       17.05      0.54 o 
  -3   8   1       34.36       32.06      1.26 o 
  -2   8   1      103.40      101.81      2.33 o 
  -1   8   1      242.74      253.61      3.63 o 
   0   8   1      103.60      104.37      2.08 o 
   1   8   1       39.31       41.50      1.51 o 
   2   8   1       40.89       40.05      1.46 o 
   3   8   1       13.31       14.10      0.81 o 
   4   8   1       29.62       29.29      0.92 o 
  -4  -8   2       27.55       28.35      0.76 o 
  -3  -8   2       76.86       73.63      1.40 o 
  -2  -8   2        0.78        0.79      0.22 o 
  -1  -8   2       31.82       32.33      1.03 o 
   0  -8   2       15.43       15.94      0.73 o 
   1  -8   2       12.94       14.44      0.67 o 
   2  -8   2       16.05       15.99      0.59 o 
   3  -8   2       30.44       23.72      0.55 o 
  -6  -7   2        3.83        4.09      0.33 o 
  -5  -7   2        1.78        2.00      0.31 o 
  -4  -7   2       37.68       35.11      1.24 o 
  -3  -7   2       92.49       87.21      2.04 o 
  -2  -7   2       76.05       79.37      1.79 o 
  -1  -7   2       14.54       12.40      0.62 o 
   0  -7   2       23.52       28.88      0.82 o 
   1  -7   2       13.52       13.18      0.91 o 
   2  -7   2       17.14       18.32      0.59 o 
   3  -7   2       17.11       18.49      0.53 o 
   4  -7   2       24.93       26.05      0.77 o 
   5  -7   2      129.99      139.88      1.77 o 
  -8  -6   2       15.41       14.29      0.45 o 
  -7  -6   2        8.70        8.71      0.53 o 
  -6  -6   2       62.94       58.73      1.63 o 
  -5  -6   2        6.91        6.78      0.64 o 
  -4  -6   2       36.66       39.61      1.52 o 
  -3  -6   2       64.61       66.95      1.28 o 
  -2  -6   2       72.95       66.62      1.26 o 
  -1  -6   2      113.77      115.57      1.62 o 
   0  -6   2       90.68       90.13      1.42 o 
   1  -6   2      212.55      212.80      2.19 o 
   2  -6   2      263.07      260.00      2.43 o 
   3  -6   2       16.98       16.82      0.62 o 
   4  -6   2       76.86       75.50      1.17 o 
   5  -6   2        9.24        8.25      0.34 o 
   6  -6   2        8.18        7.63      0.49 o 
   7  -6   2       14.00       14.19      0.44 o 
  -8  -5   2        3.44        2.57      0.32 o 
  -7  -5   2       62.83       65.88      1.77 o 
  -6  -5   2       57.32       59.30      3.36 o 
  -5  -5   2      175.43      169.26      3.15 o 
  -4  -5   2       32.69       34.32      1.40 o 
  -3  -5   2       44.26       49.71      1.16 o 
  -2  -5   2       71.82       74.29      1.33 o 
  -1  -5   2       49.31       51.07      1.07 o 
   0  -5   2       43.54       47.25      1.00 o 
   1  -5   2      132.40      136.64      2.63 o 
   2  -5   2       60.55       57.81      1.19 o 
   3  -5   2      193.48      183.71      1.47 o 
   4  -5   2       62.99       56.11      1.10 o 
   5  -5   2        1.35        2.04      0.22 o 
   6  -5   2       14.79       12.64      0.50 o 
   7  -5   2       54.57       55.97      1.28 o 
   8  -5   2       34.35       31.66      0.63 o 
  -9  -4   2        7.30        7.41      0.48 o 
  -8  -4   2        1.56        1.71      0.31 o 
  -7  -4   2       95.27       97.03      4.03 o 
  -6  -4   2      177.02      182.78      2.64 o 
  -5  -4   2       62.06       56.26      1.74 o 
  -4  -4   2       91.96       96.81      1.72 o 
  -3  -4   2        9.06       11.31      0.61 o 
  -2  -4   2      182.59      190.19      2.48 o 
  -1  -4   2        2.69        2.90      0.34 o 
   0  -4   2      333.45      368.46      4.88 o 
   1  -4   2      118.68      128.63      2.26 o 
   2  -4   2        5.65        5.65      0.51 o 
   3  -4   2       10.61       10.46      0.78 o 
   4  -4   2        9.32       10.27      0.34 o 
   5  -4   2        6.32        7.86      0.42 o 
   6  -4   2       29.87       32.08      0.88 o 
   7  -4   2       15.45       17.09      0.73 o 
   8  -4   2       17.02       15.37      0.64 o 
 -10  -3   2        1.46        1.80      0.21 o 
  -9  -3   2       11.99       12.40      0.45 o 
  -8  -3   2       96.22       96.59      1.87 o 
  -7  -3   2       53.57       52.16      2.29 o 
  -6  -3   2      417.51      397.00      2.31 o 
  -5  -3   2       53.21       47.30      1.22 o 
  -4  -3   2      372.34      374.34      4.01 o 
  -3  -3   2       37.11       38.74      1.05 o 
  -2  -3   2      377.39      400.51      2.23 o 
  -1  -3   2      654.81      671.70      3.46 o 
   1  -3   2       43.08       45.06      1.17 o 
   2  -3   2       96.90      103.66      1.87 o 
   3  -3   2      250.89      279.29      2.24 o 
   4  -3   2       22.10       23.76      0.69 o 
   5  -3   2      160.04      163.64      4.11 o 
   6  -3   2       36.61       33.78      0.92 o 
   7  -3   2       56.26       58.21      1.36 o 
   8  -3   2       10.60       11.64      0.44 o 
   9  -3   2       82.16       89.19      1.25 o 
 -10  -2   2       47.63       52.17      1.19 o 
  -9  -2   2       11.14       10.06      0.45 o 
  -8  -2   2      137.34      122.91      2.24 o 
  -7  -2   2      150.56      138.23      2.45 o 
  -6  -2   2      102.24       99.52      1.93 o 
  -5  -2   2        4.66        5.93      0.43 o 
  -4  -2   2       21.53       19.29      0.66 o 
  -3  -2   2      533.81      563.78      4.12 o 
  -2  -2   2      115.91      116.90      1.81 o 
  -1  -2   2      122.83      121.79      0.57 o 
   0  -2   2      912.67      828.50      3.01 o 
   1  -2   2      353.29      345.07      1.67 o 
   2  -2   2      871.07      926.22      5.10 o 
   3  -2   2      265.13      299.98      2.03 o 
   4  -2   2       36.69       36.64      1.14 o 
   5  -2   2      170.02      171.70      2.70 o 
   6  -2   2       75.23       77.69      1.94 o 
   7  -2   2       65.94       66.14      1.82 o 
   8  -2   2        5.18        5.33      0.34 o 
   9  -2   2        0.55        0.47      0.08 o 
 -10  -1   2      104.51      109.42      1.86 o 
  -9  -1   2      100.94       99.08      1.92 o 
  -8  -1   2       52.46       58.50      1.61 o 
  -7  -1   2        6.21        6.16      0.50 o 
  -6  -1   2       45.87       47.20      1.34 o 
  -5  -1   2       84.63       88.79      1.61 o 
  -4  -1   2      582.53      606.41      3.59 o 
  -3  -1   2       31.77       31.35      0.68 o 
  -2  -1   2      217.84      204.82      1.03 o 
   0  -1   2      938.92      820.94      2.54 o 
   1  -1   2     1087.22      968.13      3.93 o 
   2  -1   2      736.95      678.99      2.28 o 
   3  -1   2        4.69        5.97      0.43 o 
   4  -1   2      170.45      180.64      2.40 o 
   5  -1   2        4.78        4.82      0.46 o 
   6  -1   2       89.51       86.98      1.42 o 
   7  -1   2      370.14      363.86      4.29 o 
   8  -1   2        6.66        7.25      0.61 o 
   9  -1   2       23.08       24.07      0.46 o 
 -10   0   2       12.54       12.27      0.62 o 
  -9   0   2      112.53      112.13      2.13 o 
  -8   0   2        1.35        1.82      0.89 o 
  -7   0   2        5.35        4.82      0.34 o 
  -6   0   2       23.94       25.18      1.00 o 
  -5   0   2     1130.95     1137.11      5.85 o 
  -4   0   2       24.55       25.97      0.77 o 
  -3   0   2        6.89        7.48      0.35 o 
  -2   0   2      532.59      477.86      2.21 o 
  -1   0   2      273.24      259.19      1.86 o 
   0   0   2     1222.84     1001.81      3.31 o 
   1   0   2        1.56        2.56      0.08 o 
   2   0   2       61.19       56.64      1.53 o 
   3   0   2       23.30       33.01      0.85 o 
   4   0   2       57.13       54.18      1.28 o 
   5   0   2        1.32        4.09      0.42 o 
   6   0   2       34.21       36.76      1.24 o 
   7   0   2        2.87        3.22      0.46 o 
   8   0   2        2.69        3.03      0.44 o 
   9   0   2        4.79        4.92      0.23 o 
 -10   1   2      103.52      105.03      1.71 o 
  -9   1   2      101.84      103.84      1.76 o 
  -8   1   2       53.00       59.60      1.23 o 
  -7   1   2        6.25        6.90      0.36 o 
  -6   1   2       46.21       50.71      1.49 o 
  -5   1   2       85.30       94.55      1.81 o 
  -4   1   2      579.84      599.01      4.00 o 
  -3   1   2       31.69       29.74      0.77 o 
  -2   1   2      216.73      205.31      1.86 o 
   0   1   2      943.13      815.34      2.14 o 
   1   1   2     1088.30      966.95      2.22 o 
   2   1   2      733.60      673.14      3.23 o 
   3   1   2        4.46        5.74      0.37 o 
   4   1   2      172.55      183.14      2.38 o 
   5   1   2        4.85        4.94      0.46 o 
   6   1   2       90.25       83.23      2.14 o 
   7   1   2      368.98      367.11      4.51 o 
   8   1   2        6.89        7.71      0.46 o 
   9   1   2       23.50       23.18      1.10 o 
 -10   2   2       47.73       51.08      1.04 o 
  -9   2   2       11.07       11.18      0.63 o 
  -8   2   2      138.23      127.52      2.60 o 
  -7   2   2      149.99      145.11      3.01 o 
  -6   2   2      101.91      102.44      2.29 o 
  -5   2   2        4.66        8.31      0.61 o 
  -4   2   2       21.38       27.52      0.98 o 
  -3   2   2      533.09      559.24      3.92 o 
  -2   2   2      116.41      118.60      1.78 o 
  -1   2   2      122.88      122.78      0.90 o 
   0   2   2      912.32      827.80      2.37 o 
   1   2   2      353.55      346.48      0.98 o 
   2   2   2      872.21      952.36      6.67 o 
   4   2   2       36.72       37.43      1.16 o 
   5   2   2      169.93      167.13      2.73 o 
   6   2   2       74.98       75.66      1.95 o 
   7   2   2       65.96       64.20      1.39 o 
   8   2   2        5.21        5.12      0.54 o 
   9   2   2        0.56        0.66      0.13 o 
 -10   3   2        1.40        1.65      0.18 o 
  -9   3   2       12.09       13.11      0.47 o 
  -8   3   2       96.88       99.47      1.61 o 
  -7   3   2       53.21       51.32      1.27 o 
  -6   3   2      418.77      394.75      8.31 o 
  -5   3   2       52.82       46.79      1.59 o 
  -4   3   2      371.29      365.60      4.18 o 
  -3   3   2       36.72       37.73      1.22 o 
  -2   3   2      377.64      403.49      3.60 o 
  -1   3   2      653.11      675.04      2.63 o 
   0   3   2      244.37      257.06      1.72 o 
   1   3   2       44.02       45.66      0.52 o 
   2   3   2       97.90      105.05      1.19 o 
   3   3   2      250.39      280.50      2.94 o 
   4   3   2       21.77       23.75      0.99 o 
   5   3   2      159.93      162.40      3.53 o 
   6   3   2       37.01       33.74      1.52 o 
   7   3   2       56.87       58.30      1.92 o 
   8   3   2       10.74       11.29      0.51 o 
   9   3   2       82.00       88.90      1.32 o 
  -9   4   2        7.27        7.17      0.30 o 
  -8   4   2        1.52        1.28      0.35 o 
  -7   4   2       95.09       99.90      3.36 o 
  -6   4   2      177.75      175.50      3.69 o 
  -5   4   2       62.40       56.17      1.34 o 
  -4   4   2       91.77       94.79      2.37 o 
  -3   4   2        9.01       11.33      0.76 o 
  -2   4   2      182.22      190.62      2.89 o 
  -1   4   2        2.76        3.08      0.38 o 
   0   4   2      333.11      363.85      2.24 o 
   1   4   2      119.02      130.58      2.31 o 
   2   4   2        5.54        6.20      0.54 o 
   4   4   2        9.17       10.31      0.52 o 
   5   4   2        6.33        7.65      0.52 o 
   6   4   2       30.03       31.61      1.38 o 
   7   4   2       15.35       17.60      0.94 o 
   8   4   2       16.95       14.58      0.67 o 
  -8   5   2        3.36        2.81      0.36 o 
  -7   5   2       63.47       64.32      1.97 o 
  -6   5   2       56.44       57.90      1.39 o 
  -5   5   2      175.70      171.54      3.46 o 
  -4   5   2       32.80       34.07      2.32 o 
  -3   5   2       43.72       49.13      1.23 o 
  -2   5   2       72.38       75.13      2.01 o 
  -1   5   2       50.02       51.29      1.65 o 
   0   5   2       43.97       44.81      1.52 o 
   1   5   2      132.13      134.20      2.61 o 
   2   5   2       59.86       59.71      1.78 o 
   3   5   2      192.31      180.96      2.18 o 
   4   5   2       63.42       54.95      1.25 o 
   5   5   2        1.42        2.07      0.26 o 
   6   5   2       15.05       12.31      0.78 o 
   7   5   2       54.08       54.74      1.30 o 
  -8   6   2       15.37       15.17      0.49 o 
  -7   6   2        8.57        8.47      0.61 o 
  -6   6   2       63.18       59.16      1.28 o 
  -5   6   2        7.01        7.64      0.78 o 
  -4   6   2       36.90       38.74      1.74 o 
  -3   6   2       65.04       69.55      2.29 o 
  -2   6   2       72.77       64.63      2.19 o 
  -1   6   2      113.87      116.13      2.84 o 
   0   6   2       90.34       90.76      2.37 o 
   1   6   2      212.12      211.82      3.78 o 
   2   6   2      263.38      267.76      4.29 o 
   3   6   2       17.05       18.27      1.14 o 
   4   6   2       76.95       76.67      2.12 o 
   5   6   2        9.29        7.87      0.61 o 
   6   6   2        8.13        6.86      0.52 o 
  -6   7   2        3.91        3.66      0.25 o 
  -5   7   2        1.74        1.85      0.26 o 
  -4   7   2       37.07       34.87      1.54 o 
  -3   7   2       93.15       86.08      2.50 o 
  -2   7   2       76.35       74.33      2.34 o 
  -1   7   2       14.36       12.72      0.66 o 
   0   7   2       23.97       28.92      0.97 o 
   1   7   2       13.44       11.74      0.95 o 
   2   7   2       17.38       18.47      1.14 o 
   3   7   2       16.94       17.32      1.04 o 
   4   7   2       24.67       26.70      1.13 o 
   5   7   2      129.76      124.97      1.79 o 
  -4   8   2       27.60       27.73      1.00 o 
  -3   8   2       76.80       72.78      1.82 o 
  -2   8   2        0.75        0.64      0.29 o 
  -1   8   2       31.86       30.67      1.18 o 
   0   8   2       15.52       16.84      0.94 o 
   1   8   2       12.96       13.19      0.86 o 
   2   8   2       15.95       14.81      0.88 o 
   3   8   2       30.36       28.49      1.05 o 
  -4  -8   3        8.55        8.81      0.40 o 
  -3  -8   3        4.94        5.07      0.54 o 
  -2  -8   3       27.62       27.95      0.88 o 
  -1  -8   3        6.09        6.20      0.44 o 
   0  -8   3       19.49       17.26      0.70 o 
   1  -8   3       23.15       22.86      0.75 o 
   2  -8   3       33.86       31.66      0.77 o 
  -6  -7   3       10.67       10.54      0.49 o 
  -5  -7   3        0.36        0.23      0.17 o 
  -4  -7   3        6.99        5.91      0.52 o 
  -3  -7   3       14.34       14.42      0.83 o 
  -2  -7   3       78.02       68.95      1.79 o 
  -1  -7   3        0.35        0.17      0.20 o 
   0  -7   3       86.70       93.06      2.07 o 
   1  -7   3      106.21      114.80      2.23 o 
   2  -7   3       58.69       60.04      1.54 o 
   3  -7   3        2.96        3.94      0.37 o 
   4  -7   3        5.75        7.27      0.39 o 
   5  -7   3       10.20       10.80      0.43 o 
  -8  -6   3        2.21        2.44      0.20 o 
  -7  -6   3       26.75       29.59      0.95 o 
  -6  -6   3       17.10       17.25      0.88 o 
  -5  -6   3        0.34        0.29      0.23 o 
  -4  -6   3        0.96        0.63      0.25 o 
  -3  -6   3      275.04      264.43      3.81 o 
  -2  -6   3       55.89       55.59      1.73 o 
  -1  -6   3       13.83       14.55      0.89 o 
   0  -6   3      137.64      145.77      2.68 o 
   1  -6   3       78.76       78.61      1.97 o 
   2  -6   3       13.73       13.37      0.82 o 
   3  -6   3       49.77       49.01      1.43 o 
   4  -6   3        3.53        4.04      0.41 o 
   5  -6   3       55.25       56.12      1.96 o 
   6  -6   3        5.77        5.98      0.38 o 
  -9  -5   3       36.64       37.14      0.73 o 
  -8  -5   3        2.77        2.19      0.30 o 
  -7  -5   3       33.77       34.71      1.28 o 
  -6  -5   3        6.30        5.95      0.61 o 
  -5  -5   3       46.80       46.83      1.65 o 
  -4  -5   3       13.25       13.44      0.56 o 
  -3  -5   3       96.79      100.03      3.73 o 
  -2  -5   3       19.72       20.86      0.57 o 
  -1  -5   3       52.35       60.34      0.95 o 
   0  -5   3       22.63       20.42      0.69 o 
   1  -5   3      140.56      141.81      1.80 o 
   2  -5   3       45.52       45.37      1.04 o 
   3  -5   3       29.08       27.25      0.79 o 
   4  -5   3       10.62       11.49      0.71 o 
   5  -5   3        7.65        5.87      0.48 o 
   6  -5   3        9.17        9.06      0.36 o 
   7  -5   3       20.89       23.70      0.73 o 
  -9  -4   3       39.98       42.06      1.12 o 
  -8  -4   3        7.57        7.28      0.60 o 
  -7  -4   3      245.02      242.55      3.63 o 
  -6  -4   3      374.31      357.45      4.46 o 
  -5  -4   3      389.37      377.14      4.45 o 
  -4  -4   3       17.75       17.60      0.80 o 
  -3  -4   3        2.14        3.00      0.35 o 
  -2  -4   3      404.50      429.32      3.91 o 
  -1  -4   3       76.19       77.24      1.69 o 
   0  -4   3       77.31       84.66      1.19 o 
   1  -4   3       28.78       24.14      1.00 o 
   2  -4   3       23.45       24.35      1.03 o 
   3  -4   3       25.88       25.89      0.83 o 
   4  -4   3       96.16       87.69      1.91 o 
   5  -4   3       37.22       30.45      1.12 o 
   6  -4   3       29.67       29.64      0.76 o 
   7  -4   3       24.54       24.38      0.92 o 
   8  -4   3       14.59       15.13      0.53 o 
 -10  -3   3        6.95        7.49      0.40 o 
  -9  -3   3       20.66       22.07      0.94 o 
  -8  -3   3        1.41        1.51      0.35 o 
  -7  -3   3       28.29       26.58      1.22 o 
  -6  -3   3       14.43       12.25      0.80 o 
  -4  -3   3       26.47       28.33      0.92 o 
  -3  -3   3        5.55        8.62      0.35 o 
  -2  -3   3      333.20      365.72      2.70 o 
  -1  -3   3      274.31      303.68      2.33 o 
   0  -3   3      666.47      662.72      2.65 o 
   1  -3   3       55.12       58.92      1.35 o 
   2  -3   3       94.30      104.28      1.85 o 
   3  -3   3       19.46       19.30      0.60 o 
   4  -3   3        8.89       11.98      0.50 o 
   5  -3   3       23.42       17.98      0.52 o 
   6  -3   3       22.70       21.89      0.69 o 
   7  -3   3        5.25        4.60      0.48 o 
   8  -3   3        9.21       10.90      0.56 o 
 -10  -2   3        4.44        4.68      0.38 o 
  -9  -2   3       10.82       11.13      0.73 o 
  -8  -2   3      122.78      122.30      2.35 o 
  -7  -2   3        4.72        3.41      0.29 o 
  -6  -2   3       41.82       45.37      1.26 o 
  -5  -2   3      140.45      141.80      1.98 o 
  -4  -2   3      780.81      836.60      4.05 o 
  -3  -2   3       37.69       40.74      0.96 o 
  -2  -2   3      186.72      192.47      1.25 o 
  -1  -2   3      201.68      198.94      1.34 o 
   0  -2   3      344.42      328.05      1.73 o 
   1  -2   3      956.75      921.28      2.91 o 
   2  -2   3       14.14       17.31      0.44 o 
   3  -2   3      332.14      361.28      2.38 o 
   4  -2   3       65.15       64.77      1.18 o 
   5  -2   3       29.38       32.20      0.53 o 
   6  -2   3       47.42       44.71      1.00 o 
   7  -2   3        3.61        4.11      0.48 o 
   8  -2   3        5.76        7.11      0.35 o 
   9  -2   3       27.92       29.81      0.67 o 
 -10  -1   3       18.65       20.58      0.81 o 
  -9  -1   3       25.50       21.64      0.62 o 
  -8  -1   3       33.15       30.82      0.82 o 
  -7  -1   3      147.62      137.95      1.77 o 
  -6  -1   3       41.95       47.14      1.32 o 
  -5  -1   3       93.24       97.30      1.65 o 
  -4  -1   3      111.24      114.18      1.52 o 
  -3  -1   3      225.80      241.30      1.82 o 
  -2  -1   3       32.86       32.92      0.43 o 
  -1  -1   3     1089.30      974.70      3.66 o 
   0  -1   3      360.43      333.97      2.51 o 
   1  -1   3      260.90      261.27      1.47 o 
   2  -1   3      131.38      133.38      1.26 o 
   3  -1   3       44.09       51.01      0.88 o 
   4  -1   3       10.71       10.97      0.59 o 
   5  -1   3       93.89       90.99      1.47 o 
   6  -1   3       13.47       11.85      0.78 o 
   7  -1   3        7.96        7.91      0.43 o 
   8  -1   3        6.57        5.63      0.33 o 
   9  -1   3        6.91        7.45      0.39 o 
 -10   0   3        0.09        0.99      0.20 o 
  -9   0   3       62.66       55.96      1.05 o 
  -8   0   3       23.28       18.36      0.71 o 
  -7   0   3      280.02      259.06      1.96 o 
  -6   0   3      141.11      145.32      2.43 o 
  -5   0   3       26.49       30.82      0.99 o 
  -4   0   3      511.49      572.14      3.66 o 
  -3   0   3      161.95      162.03      1.65 o 
  -2   0   3      126.64      120.88      0.92 o 
  -1   0   3      537.74      485.85      1.57 o 
   0   0   3      193.61      182.62      1.77 o 
   1   0   3       56.56       52.77      0.75 o 
   2   0   3       16.84        9.68      0.33 o 
   3   0   3      875.03      854.92      6.79 o 
   4   0   3        3.87        3.85      0.28 o 
   5   0   3      328.50      313.17      2.69 o 
   6   0   3      628.82      597.78      3.75 o 
   7   0   3       28.01       27.07      1.18 o 
   8   0   3      114.23      118.20      1.21 o 
   9   0   3        3.19        3.27      0.25 o 
 -10   1   3       18.73       20.30      0.49 o 
  -9   1   3       25.39       22.05      0.69 o 
  -8   1   3       33.08       31.52      0.89 o 
  -7   1   3      148.15      148.56      1.99 o 
  -6   1   3       41.88       48.51      1.47 o 
  -5   1   3       93.01      102.75      1.93 o 
  -4   1   3      111.47      114.06      1.80 o 
  -3   1   3      225.42      238.01      2.30 o 
  -2   1   3       32.92       33.11      0.72 o 
  -1   1   3     1088.71      983.81      2.73 o 
   0   1   3      360.49      331.56      1.46 o 
   1   1   3      261.91      259.80      0.99 o 
   2   1   3      130.86      132.86      1.19 o 
   3   1   3       44.27       49.81      0.99 o 
   4   1   3       10.84       10.96      0.46 o 
   5   1   3       93.86       90.01      1.17 o 
   6   1   3       13.64       11.82      0.58 o 
   7   1   3        8.06        8.53      0.49 o 
   8   1   3        6.43        5.83      0.36 o 
   9   1   3        6.76        6.78      0.29 o 
 -10   2   3        4.25        4.11      0.30 o 
  -9   2   3       10.48       11.04      0.48 o 
  -8   2   3      121.83      125.02      2.99 o 
  -7   2   3        4.83        4.51      0.38 o 
  -6   2   3       42.14       46.67      1.53 o 
  -5   2   3      140.94      149.42      2.55 o 
  -4   2   3      781.44      831.18      4.16 o 
  -3   2   3       37.09       41.11      0.85 o 
  -2   2   3      185.88      190.17      2.09 o 
  -1   2   3      202.22      198.70      1.40 o 
   0   2   3      341.03      325.17      2.99 o 
   1   2   3      959.58      922.87      3.20 o 
   2   2   3       14.17       16.70      0.69 o 
   4   2   3       65.82       65.00      1.73 o 
   5   2   3       29.41       31.49      0.75 o 
   6   2   3       47.04       45.36      1.64 o 
   7   2   3        3.74        4.19      0.37 o 
   8   2   3        5.91        6.78      0.38 o 
 -10   3   3        6.80        6.67      0.32 o 
  -9   3   3       20.66       23.44      0.95 o 
  -8   3   3        1.43        1.73      0.24 o 
  -7   3   3       28.35       28.64      1.42 o 
  -6   3   3       14.30       11.84      0.54 o 
  -5   3   3       16.06       18.94      1.07 o 
  -4   3   3       26.32       27.13      1.17 o 
  -2   3   3      333.30      363.83      3.63 o 
  -1   3   3      273.27      299.17      3.13 o 
   0   3   3      667.60      655.13      4.66 o 
   1   3   3       55.06       61.27      1.11 o 
   2   3   3       94.13      104.04      1.27 o 
   3   3   3       19.76       19.74      0.86 o 
   4   3   3        8.72       11.39      0.53 o 
   5   3   3       23.45       18.40      1.07 o 
   6   3   3       22.73       20.66      0.81 o 
   7   3   3        5.15        4.28      0.36 o 
   8   3   3        9.40       10.71      0.60 o 
  -9   4   3       39.73       41.85      1.09 o 
  -8   4   3        7.63        7.57      0.66 o 
  -7   4   3      243.91      243.79      4.07 o 
  -6   4   3      376.85      358.12      3.46 o 
  -5   4   3      388.30      381.13      3.63 o 
  -4   4   3       17.38       17.60      1.06 o 
  -3   4   3        2.29        3.82      0.48 o 
  -2   4   3      403.58      411.00      4.45 o 
  -1   4   3       76.66       79.63      1.88 o 
   0   4   3       76.79       79.55      1.86 o 
   1   4   3       29.11       23.66      1.04 o 
   2   4   3       23.82       25.83      1.10 o 
   3   4   3       26.11       25.97      1.12 o 
   4   4   3       95.79       89.24      2.25 o 
   5   4   3       36.90       29.97      1.35 o 
   6   4   3       29.55       29.39      1.29 o 
   7   4   3       24.92       25.48      1.03 o 
   8   4   3       14.74       15.15      0.56 o 
  -9   5   3       36.60       37.55      0.72 o 
  -8   5   3        2.86        2.55      0.35 o 
  -7   5   3       34.05       34.45      1.43 o 
  -6   5   3        6.29        5.70      0.89 o 
  -5   5   3       46.88       46.05      1.86 o 
  -4   5   3       13.10       13.06      1.01 o 
  -3   5   3       96.82       98.73      1.82 o 
  -2   5   3       19.91       20.99      0.82 o 
  -1   5   3       52.20       62.65      1.89 o 
   0   5   3       22.68       20.89      1.08 o 
   1   5   3      140.70      140.31      2.76 o 
   2   5   3       45.19       43.96      1.40 o 
   3   5   3       29.06       27.28      1.18 o 
   4   5   3       10.53       11.29      0.57 o 
   5   5   3        7.71        5.57      0.56 o 
   6   5   3        9.37        9.03      0.62 o 
   7   5   3       20.83       23.80      0.74 o 
  -8   6   3        2.27        2.56      0.22 o 
  -7   6   3       26.31       30.42      1.07 o 
  -6   6   3       17.35       17.07      0.69 o 
  -5   6   3        0.30        0.47      0.36 o 
  -4   6   3        0.87        1.00      0.39 o 
  -3   6   3      275.05      266.59      4.62 o 
  -2   6   3       55.30       58.58      2.13 o 
  -1   6   3       13.54       12.65      0.99 o 
   0   6   3      138.01      145.56      3.04 o 
   2   6   3       13.69       12.78      0.98 o 
   3   6   3       49.29       50.22      1.80 o 
   4   6   3        3.58        4.20      0.33 o 
   5   6   3       55.32       54.69      1.30 o 
  -6   7   3       10.81       11.15      0.39 o 
  -5   7   3        0.36        0.27      0.15 o 
  -4   7   3        7.05        6.18      0.43 o 
  -3   7   3       14.38       12.98      1.00 o 
  -2   7   3       77.86       68.39      2.21 o 
  -1   7   3        0.32       -0.04      0.23 o 
   0   7   3       87.13       87.75      2.46 o 
   1   7   3      106.06      108.58      2.75 o 
   2   7   3       58.72       59.02      1.94 o 
   3   7   3        3.03        3.99      0.51 o 
   4   7   3        5.59        6.86      0.53 o 
  -4   8   3        8.39        8.10      0.52 o 
  -3   8   3        4.84        5.23      0.49 o 
  -2   8   3       27.63       26.89      1.06 o 
  -1   8   3        6.21        6.08      0.47 o 
   0   8   3       19.34       19.23      0.97 o 
   1   8   3       22.76       21.41      1.03 o 
   2   8   3       34.14       29.23      1.11 o 
   3   8   3        3.32        2.20      0.28 o 
  -4  -8   4       13.54       11.66      0.40 o 
  -3  -8   4       10.23       10.45      0.72 o 
  -2  -8   4        0.91        0.88      0.18 o 
  -1  -8   4        2.99        2.30      0.26 o 
   0  -8   4       16.03       17.97      0.44 o 
   1  -8   4       15.92       15.38      0.55 o 
   2  -8   4        0.48        0.53      0.11 o 
  -6  -7   4       12.99       14.20      0.52 o 
  -5  -7   4        3.84        4.24      0.37 o 
  -4  -7   4       22.81       21.23      0.87 o 
  -3  -7   4        7.71        7.34      0.56 o 
  -2  -7   4       17.28       15.89      0.82 o 
  -1  -7   4       11.20       11.02      0.47 o 
   0  -7   4       11.92       10.95      0.63 o 
   1  -7   4       32.79       33.00      1.10 o 
   2  -7   4       33.10       29.87      1.00 o 
   3  -7   4       74.49       81.32      1.45 o 
   4  -7   4       14.58       17.63      0.39 o 
  -7  -6   4        1.20        1.91      0.26 o 
  -6  -6   4       49.72       53.23      1.44 o 
  -5  -6   4       14.14       14.19      0.83 o 
  -4  -6   4        9.55       10.99      0.77 o 
  -3  -6   4      120.11      112.47      2.42 o 
  -2  -6   4        6.22        5.81      0.56 o 
  -1  -6   4       32.14       33.06      1.27 o 
   0  -6   4       16.50       17.26      0.64 o 
   1  -6   4       17.92       20.70      0.84 o 
   2  -6   4       74.19       72.36      0.99 o 
   3  -6   4      100.37       95.07      1.94 o 
   4  -6   4        5.74        5.84      0.45 o 
   5  -6   4       22.61       20.66      0.67 o 
  -8  -5   4       15.28       17.30      0.73 o 
  -7  -5   4       82.63       79.42      1.86 o 
  -6  -5   4       24.77       26.99      1.19 o 
  -5  -5   4       22.43       23.83      1.14 o 
  -4  -5   4       42.44       37.28      1.43 o 
  -3  -5   4       42.72       43.95      3.35 o 
  -2  -5   4       67.41       66.22      1.30 o 
  -1  -5   4       19.18       20.96      0.70 o 
   0  -5   4       51.23       53.61      2.63 o 
   1  -5   4      417.79      402.32      3.94 o 
   2  -5   4       48.49       48.92      1.66 o 
   3  -5   4       48.90       46.96      1.01 o 
   4  -5   4       74.75       68.95      1.71 o 
   5  -5   4       28.06       24.17      0.67 o 
   6  -5   4       12.98        9.57      0.33 o 
  -9  -4   4       36.12       36.92      1.01 o 
  -8  -4   4        7.98        7.78      0.60 o 
  -7  -4   4       73.26       73.07      1.96 o 
  -6  -4   4       24.57       27.07      1.22 o 
  -5  -4   4       83.71       78.21      2.03 o 
  -4  -4   4       92.49       94.00      1.42 o 
  -3  -4   4        1.19        0.85      0.24 o 
  -2  -4   4       30.49       32.89      1.13 o 
  -1  -4   4      162.90      168.34      2.57 o 
   0  -4   4      186.17      185.39      2.73 o 
   1  -4   4       79.47       81.75      1.82 o 
   2  -4   4        1.16        1.12      0.14 o 
   3  -4   4       73.94       75.84      1.03 o 
   4  -4   4       99.89      112.71      1.59 o 
   5  -4   4      122.23      104.37      1.21 o 
   6  -4   4       35.35       31.71      0.74 o 
   7  -4   4        6.37        8.21      0.45 o 
 -10  -3   4       11.74       14.42      0.50 o 
  -9  -3   4       34.29       35.31      1.15 o 
  -8  -3   4       93.86       95.80      2.17 o 
  -7  -3   4       98.82       99.04      2.29 o 
  -6  -3   4      272.99      253.54      2.50 o 
  -5  -3   4       52.79       48.40      1.45 o 
  -4  -3   4      117.99      130.87      1.58 o 
  -3  -3   4       96.42       99.13      1.24 o 
  -2  -3   4       37.54       38.29      0.74 o 
  -1  -3   4       70.11       75.75      1.40 o 
   0  -3   4      663.34      660.45      2.98 o 
   1  -3   4       53.89       53.43      1.28 o 
   2  -3   4       58.53       61.82      1.38 o 
   3  -3   4       80.65       83.32      1.94 o 
   4  -3   4       41.18       35.17      0.73 o 
   5  -3   4       31.47       30.18      0.69 o 
   6  -3   4       84.74       78.39      1.26 o 
   7  -3   4        8.14        8.36      0.40 o 
   8  -3   4        8.90        9.39      0.39 o 
 -10  -2   4       16.62       16.62      0.65 o 
  -9  -2   4        4.40        5.02      0.48 o 
  -8  -2   4        6.38        5.12      0.38 o 
  -7  -2   4       96.95       89.69      2.17 o 
  -6  -2   4        2.25        2.47      0.27 o 
  -5  -2   4      293.36      309.29      3.56 o 
  -4  -2   4       87.82       95.17      1.81 o 
  -3  -2   4       53.01       57.88      0.89 o 
  -2  -2   4     1062.90     1097.46      3.63 o 
  -1  -2   4       43.88       47.88      0.75 o 
   0  -2   4      226.66      221.80      1.60 o 
   1  -2   4       11.08       15.96      0.49 o 
   2  -2   4      296.96      315.24      1.93 o 
   3  -2   4       52.94       50.96      0.96 o 
   4  -2   4        6.96        6.52      0.23 o 
   5  -2   4        1.21        1.60      0.19 o 
   6  -2   4       36.40       37.80      0.92 o 
   7  -2   4      114.82      115.68      1.41 o 
   8  -2   4      113.46      110.97      1.59 o 
 -10  -1   4        4.53        5.10      0.40 o 
  -9  -1   4       50.00       43.77      1.39 o 
  -8  -1   4       41.72       36.28      1.38 o 
  -7  -1   4       40.83       43.51      1.68 o 
  -6  -1   4       75.31       78.84      1.68 o 
  -5  -1   4       59.00       64.76      1.03 o 
  -4  -1   4      253.59      267.34      1.83 o 
  -3  -1   4       61.78       74.02      0.82 o 
  -2  -1   4      400.37      400.21      2.80 o 
  -1  -1   4      423.90      405.13      1.98 o 
   0  -1   4      232.34      226.09      1.20 o 
   1  -1   4      403.38      417.87      2.20 o 
   2  -1   4      173.29      172.16      2.75 o 
   3  -1   4        5.53        3.66      0.55 o 
   4  -1   4        1.05        0.71      0.15 o 
   5  -1   4       37.36       33.55      0.79 o 
   6  -1   4      106.12      105.43      2.26 o 
   7  -1   4       37.77       41.01      1.06 o 
   8  -1   4       27.24       26.83      0.85 o 
 -10   0   4       36.20       35.12      0.66 o 
  -9   0   4       22.78       20.94      0.99 o 
  -8   0   4       14.60       18.41      1.02 o 
  -7   0   4       75.42       68.17      1.05 o 
  -6   0   4       23.83       26.46      0.74 o 
  -5   0   4      252.27      270.54      2.14 o 
  -4   0   4        6.87        7.80      0.33 o 
  -3   0   4        7.42        9.26      2.68 o 
  -2   0   4       29.66       26.42      0.78 o 
  -1   0   4       69.50       70.82      0.67 o 
   0   0   4      779.13      736.76      1.90 o 
   1   0   4      576.99      547.17      2.04 o 
   2   0   4        3.25        4.37      0.25 o 
   3   0   4       47.05       53.65      0.95 o 
   4   0   4       19.56       20.98      0.67 o 
   5   0   4       49.17       48.05      1.04 o 
   6   0   4      214.77      210.56      1.68 o 
   7   0   4       59.29       60.69      1.88 o 
   8   0   4        8.10        8.14      0.33 o 
 -10   1   4        4.41        5.87      0.43 o 
  -9   1   4       50.47       45.91      0.96 o 
  -8   1   4       41.30       36.65      1.44 o 
  -7   1   4       41.02       43.56      1.08 o 
  -6   1   4       74.94       80.55      1.30 o 
  -5   1   4       59.22       63.94      1.06 o 
  -4   1   4      252.95      267.89      1.97 o 
  -2   1   4      400.34      400.30      2.05 o 
  -1   1   4      422.36      402.88      2.01 o 
   0   1   4      231.84      223.29      1.25 o 
   1   1   4      403.87      415.92      1.83 o 
   2   1   4      172.96      172.82      2.40 o 
   3   1   4        5.53        3.29      0.40 o 
   4   1   4        1.07        0.68      0.25 o 
   5   1   4       37.46       33.62      0.75 o 
   6   1   4      106.43      103.01      1.33 o 
   7   1   4       37.59       40.19      0.76 o 
   8   1   4       27.34       26.37      0.58 o 
 -10   2   4       17.05       17.73      0.67 o 
  -9   2   4        4.23        4.55      0.49 o 
  -8   2   4        6.42        5.30      0.60 o 
  -7   2   4       97.64      100.14      2.49 o 
  -6   2   4        2.09        2.11      0.22 o 
  -5   2   4      293.15      304.08      3.71 o 
  -4   2   4       87.75       98.03      1.60 o 
  -3   2   4       52.61       57.15      1.62 o 
  -2   2   4     1063.49     1087.31      5.11 o 
  -1   2   4       44.97       48.33      1.06 o 
   0   2   4      225.51      221.12      1.56 o 
   1   2   4       11.02       15.51      0.46 o 
   3   2   4       52.93       50.04      1.45 o 
   4   2   4        7.03        6.20      0.32 o 
   5   2   4        1.30        1.66      0.20 o 
   6   2   4       36.37       36.88      1.02 o 
   7   2   4      115.84      116.05      1.60 o 
   8   2   4      113.34      112.58      2.40 o 
 -10   3   4       11.78       15.54      0.53 o 
  -9   3   4       34.57       35.98      1.18 o 
  -8   3   4       93.22       93.39      2.29 o 
  -7   3   4       99.08      102.70      2.59 o 
  -6   3   4      273.07      252.99      4.91 o 
  -5   3   4       52.16       49.82      1.73 o 
  -3   3   4       95.78       95.95      2.09 o 
  -2   3   4       37.83       38.22      1.24 o 
  -1   3   4       70.55       79.52      1.46 o 
   0   3   4      662.32      655.19      4.87 o 
   1   3   4       54.03       55.52      0.94 o 
   2   3   4       58.37       60.19      1.43 o 
   3   3   4       80.54       82.01      1.81 o 
   4   3   4       41.13       33.61      0.97 o 
   5   3   4       31.61       30.70      0.75 o 
   6   3   4       84.53       78.51      1.36 o 
   7   3   4        8.18        7.51      0.58 o 
   8   3   4        8.96        9.03      0.43 o 
  -9   4   4       36.39       39.96      1.07 o 
  -8   4   4        7.69        7.10      0.63 o 
  -7   4   4       73.61       74.38      2.17 o 
  -6   4   4       24.70       27.68      0.76 o 
  -5   4   4       83.34       77.38      1.12 o 
  -4   4   4       92.54       94.04      1.78 o 
  -3   4   4        1.27        0.59      0.24 o 
  -2   4   4       30.14       32.41      1.30 o 
  -1   4   4      162.73      166.31      2.85 o 
   0   4   4      187.58      181.93      2.94 o 
   1   4   4       79.00       81.41      1.96 o 
   2   4   4        1.17        1.57      0.31 o 
   3   4   4       73.40       76.55      2.03 o 
   4   4   4       99.66      116.71      2.60 o 
   5   4   4      122.98      108.57      2.49 o 
   6   4   4       35.07       32.33      1.25 o 
   7   4   4        6.51        8.71      0.53 o 
  -8   5   4       15.19       17.47      0.77 o 
  -7   5   4       83.24       81.00      2.54 o 
  -6   5   4       24.37       25.28      0.91 o 
  -5   5   4       22.60       23.29      0.92 o 
  -4   5   4       42.61       38.85      1.76 o 
  -3   5   4       42.33       43.97      2.06 o 
  -2   5   4       67.52       65.02      1.49 o 
  -1   5   4       18.94       19.54      1.10 o 
   0   5   4       51.18       54.18      2.52 o 
   1   5   4      418.44      405.28      3.17 o 
   2   5   4       48.17       50.52      1.57 o 
   3   5   4       48.40       48.69      1.59 o 
   4   5   4       74.79       73.29      1.35 o 
   5   5   4       28.03       23.81      1.03 o 
   6   5   4       13.10       10.25      0.57 o 
  -7   6   4        1.28        1.87      0.18 o 
  -6   6   4       49.97       51.47      1.10 o 
  -5   6   4       13.84       13.17      0.64 o 
  -4   6   4        9.40       10.34      0.59 o 
  -3   6   4      120.70      108.89      2.97 o 
  -2   6   4        6.13        5.67      0.72 o 
  -1   6   4       32.65       32.82      1.55 o 
   2   6   4       73.94       75.19      1.78 o 
   3   6   4      100.75       99.88      1.55 o 
   4   6   4        5.64        6.02      0.36 o 
   5   6   4       22.41       20.81      0.71 o 
  -6   7   4       13.07       13.18      0.44 o 
  -5   7   4        3.98        3.86      0.38 o 
  -4   7   4       22.51       21.92      1.15 o 
  -3   7   4        7.80        6.08      0.67 o 
  -2   7   4       17.30       17.35      0.95 o 
  -1   7   4       11.29       12.29      0.61 o 
   0   7   4       11.73        9.81      0.85 o 
   1   7   4       32.97       29.88      1.43 o 
   2   7   4       33.10       30.66      1.33 o 
   3   7   4       74.35       81.01      1.86 o 
   4   7   4       14.73       16.58      0.63 o 
  -4   8   4       13.66       12.11      0.53 o 
  -3   8   4       10.12       10.55      0.57 o 
  -2   8   4        0.86        0.57      0.18 o 
  -1   8   4        2.89        3.12      0.35 o 
   0   8   4       16.28       18.44      0.87 o 
   1   8   4       15.85       14.50      0.77 o 
   2   8   4        0.52        0.40      0.17 o 
  -2  -8   5        1.38        1.41      0.10 o 
  -1  -8   5       17.68       19.95      0.55 o 
   0  -8   5       22.13       21.65      0.58 o 
   1  -8   5        2.92        2.80      0.19 o 
  -5  -7   5        0.52        0.86      0.16 o 
  -4  -7   5       26.38       23.65      0.80 o 
  -3  -7   5       12.03       10.89      0.59 o 
  -2  -7   5       64.04       66.73      1.07 o 
  -1  -7   5       16.04       16.88      0.54 o 
   0  -7   5       11.60       12.36      0.37 o 
   1  -7   5       26.22       25.99      0.60 o 
   2  -7   5        0.33        0.24      0.16 o 
   3  -7   5       22.25       20.82      0.77 o 
  -7  -6   5       47.22       45.23      0.95 o 
  -6  -6   5       51.68       48.66      1.23 o 
  -5  -6   5       37.53       37.38      1.21 o 
  -4  -6   5       73.39       67.48      1.70 o 
  -3  -6   5      104.81      105.82      2.17 o 
  -2  -6   5        1.42        1.46      0.29 o 
  -1  -6   5        5.94        7.15      0.56 o 
   0  -6   5       15.08       14.23      0.56 o 
   1  -6   5       13.87       13.56      0.65 o 
   2  -6   5       19.98       19.89      0.63 o 
   3  -6   5        9.58        9.47      0.60 o 
   4  -6   5        5.43        5.43      0.28 o 
   5  -6   5        0.50        0.37      0.30 o 
  -8  -5   5      129.79      127.84      1.73 o 
  -7  -5   5      141.73      148.77      2.33 o 
  -6  -5   5       11.16       11.68      0.74 o 
  -5  -5   5       63.09       62.56      1.75 o 
  -4  -5   5      155.21      151.42      2.75 o 
  -3  -5   5      168.29      150.62      1.90 o 
  -2  -5   5       31.44       27.84      0.79 o 
  -1  -5   5       24.78       25.35      1.22 o 
   0  -5   5       34.79       37.62      0.91 o 
   1  -5   5      182.55      180.10      1.98 o 
   2  -5   5       84.13       76.10      1.79 o 
   3  -5   5       17.95       16.43      0.61 o 
   4  -5   5       96.31       96.09      1.09 o 
   5  -5   5        5.10        6.64      0.31 o 
   6  -5   5        4.30        4.78      0.26 o 
  -9  -4   5       11.89       11.07      0.48 o 
  -8  -4   5        6.45        6.40      0.34 o 
  -7  -4   5       33.46       35.14      0.87 o 
  -6  -4   5       57.30       62.20      1.20 o 
  -5  -4   5       93.82       87.17      2.08 o 
  -4  -4   5       14.34       16.56      0.86 o 
  -3  -4   5        9.71       10.50      0.69 o 
  -2  -4   5       49.79       52.56      1.49 o 
  -1  -4   5      251.02      269.69      3.30 o 
   0  -4   5       46.35       43.99      1.34 o 
   1  -4   5       45.42       42.82      1.16 o 
   2  -4   5       60.50       60.93      0.78 o 
   3  -4   5       32.56       34.24      0.76 o 
   4  -4   5       42.90       44.92      0.83 o 
   5  -4   5        3.54        2.36      0.24 o 
   6  -4   5       11.80        9.84      0.76 o 
  -9  -3   5       14.52       17.97      0.60 o 
  -8  -3   5       11.66       10.62      0.70 o 
  -7  -3   5       30.90       28.38      1.18 o 
  -6  -3   5      388.71      360.66      4.12 o 
  -5  -3   5        9.99        9.95      0.69 o 
  -4  -3   5       32.97       38.06      1.26 o 
  -3  -3   5      150.05      157.11      1.69 o 
  -2  -3   5      137.23      137.91      1.60 o 
  -1  -3   5      288.22      294.73      2.20 o 
   0  -3   5      910.96      841.71      5.39 o 
   1  -3   5       37.32       37.83      1.07 o 
   2  -3   5       17.43       16.26      0.49 o 
   3  -3   5        6.38        6.60      0.40 o 
   4  -3   5       42.84       47.32      0.87 o 
   5  -3   5       39.71       34.99      0.91 o 
   6  -3   5        0.68        1.69      0.20 o 
   7  -3   5        7.06        6.90      0.26 o 
 -10  -2   5        4.05        3.75      0.21 o 
  -9  -2   5        5.90        5.01      0.44 o 
  -8  -2   5       28.82       28.26      0.84 o 
  -7  -2   5        5.23        4.91      0.37 o 
  -6  -2   5       16.59       16.61      0.66 o 
  -5  -2   5      227.47      214.35      3.10 o 
  -4  -2   5      192.52      191.98      2.74 o 
  -3  -2   5       56.30       57.72      1.42 o 
  -2  -2   5      106.25      110.51      1.28 o 
  -1  -2   5      245.03      256.26      1.91 o 
   0  -2   5       98.45      109.07      1.36 o 
   1  -2   5        8.58        8.62      0.60 o 
   2  -2   5      151.52      151.39      1.73 o 
   3  -2   5        1.16        1.13      0.13 o 
   4  -2   5        4.93        3.84      0.20 o 
   5  -2   5       62.85       64.00      1.19 o 
   6  -2   5      156.34      152.00      1.72 o 
   7  -2   5        1.24        1.59      0.17 o 
 -10  -1   5       11.11       10.67      0.47 o 
  -9  -1   5        6.33        6.28      0.38 o 
  -8  -1   5      215.66      199.67      3.36 o 
  -7  -1   5       45.08       41.19      1.53 o 
  -6  -1   5      154.90      154.06      1.93 o 
  -5  -1   5       81.85       78.56      1.82 o 
  -4  -1   5      196.61      202.82      2.72 o 
  -3  -1   5       60.87       69.17      1.51 o 
  -2  -1   5       79.61       88.91      1.66 o 
  -1  -1   5      754.69      785.62      5.07 o 
   0  -1   5      146.86      151.00      1.32 o 
   1  -1   5       38.77       41.11      0.86 o 
   2  -1   5      420.93      428.40      4.13 o 
   3  -1   5       58.32       62.57      1.16 o 
   4  -1   5       78.19       78.63      1.08 o 
   5  -1   5      185.53      185.39      2.03 o 
   6  -1   5       14.64       14.52      0.63 o 
   7  -1   5       38.50       38.65      1.04 o 
   8  -1   5        4.17        5.48      0.33 o 
 -10   0   5        3.56        4.50      0.24 o 
  -9   0   5        8.86        7.18      0.63 o 
  -8   0   5      103.69      100.34      2.41 o 
  -7   0   5        1.63        1.44      0.19 o 
  -6   0   5        0.04        0.22      0.09 o 
  -5   0   5        5.82        7.49      0.38 o 
  -4   0   5       40.74       41.63      0.80 o 
  -3   0   5       36.30       35.89      1.07 o 
  -2   0   5      334.19      386.93      4.19 o 
  -1   0   5       45.23       51.79      1.31 o 
   0   0   5       33.08       45.70      2.42 o 
   1   0   5      132.24      149.19      1.27 o 
   2   0   5        0.39        0.05      0.13 o 
   3   0   5      387.62      378.48      4.22 o 
   4   0   5       73.01       67.77      1.09 o 
   5   0   5      217.98      214.24      3.37 o 
   6   0   5       22.42       22.94      0.71 o 
   7   0   5        3.11        2.78      0.30 o 
   8   0   5       18.42       18.75      0.64 o 
 -10   1   5       11.38       11.20      0.58 o 
  -9   1   5        6.05        6.53      0.59 o 
  -8   1   5      214.62      202.78      3.40 o 
  -7   1   5       45.69       44.89      1.60 o 
  -6   1   5      155.81      152.69      1.47 o 
  -5   1   5       81.57       78.26      1.23 o 
  -4   1   5      195.62      199.23      2.58 o 
  -3   1   5       59.99       65.70      0.98 o 
  -2   1   5       78.44       88.59      1.08 o 
  -1   1   5      757.66      781.65      3.08 o 
   0   1   5      148.42      156.19      1.15 o 
   1   1   5       37.73       40.69      0.89 o 
   2   1   5      420.24      422.38      4.11 o 
   3   1   5       59.04       64.11      1.75 o 
   4   1   5       77.38       77.36      1.50 o 
   5   1   5      185.50      184.38      2.21 o 
   6   1   5       15.05       15.07      0.57 o 
   7   1   5       38.23       37.62      0.80 o 
   8   1   5        4.03        5.31      0.32 o 
 -10   2   5        4.09        4.04      0.34 o 
  -9   2   5        5.99        4.96      0.51 o 
  -8   2   5       28.81       28.29      1.26 o 
  -7   2   5        5.14        4.61      0.46 o 
  -6   2   5       16.59       16.71      1.55 o 
  -5   2   5      228.17      225.47      3.30 o 
  -4   2   5      192.21      195.31      1.91 o 
  -3   2   5       56.21       60.25      1.03 o 
  -2   2   5      105.62      109.42      1.41 o 
  -1   2   5      245.12      255.47      2.02 o 
   0   2   5       98.76      107.65      1.34 o 
   1   2   5        8.63        8.19      0.54 o 
   2   2   5      152.19      147.72      2.43 o 
   3   2   5        1.21        1.13      0.19 o 
   4   2   5        4.93        3.95      0.44 o 
   5   2   5       62.86       66.82      1.32 o 
   6   2   5      156.07      152.80      2.18 o 
   7   2   5        1.28        1.73      0.19 o 
 -10   3   5        2.94        4.16      0.28 o 
  -9   3   5       14.53       17.73      0.82 o 
  -8   3   5       11.90       11.28      0.79 o 
  -7   3   5       31.31       28.01      1.47 o 
  -6   3   5      387.64      356.51      2.66 o 
  -5   3   5       10.10       10.61      0.40 o 
  -4   3   5       33.15       42.52      1.51 o 
  -3   3   5      150.96      157.07      2.76 o 
  -2   3   5      137.52      139.52      2.46 o 
  -1   3   5      285.45      296.80      2.58 o 
   0   3   5      912.94      848.26      5.76 o 
   1   3   5       37.71       38.77      0.84 o 
   2   3   5       17.43       16.45      0.60 o 
   3   3   5        6.19        6.12      0.32 o 
   4   3   5       42.18       47.85      1.13 o 
   5   3   5       39.17       35.44      0.95 o 
   6   3   5        0.61        1.62      0.20 o 
   7   3   5        7.14        7.45      0.46 o 
  -9   4   5       11.83       12.37      0.58 o 
  -8   4   5        6.46        6.76      0.57 o 
  -7   4   5       33.40       34.03      0.93 o 
  -6   4   5       57.47       60.44      1.10 o 
  -5   4   5       93.98       86.56      1.32 o 
  -4   4   5       14.41       16.01      0.57 o 
  -3   4   5        9.77       10.04      0.44 o 
  -2   4   5       49.82       50.56      1.65 o 
  -1   4   5      251.24      263.63      3.69 o 
   0   4   5       46.03       41.56      0.99 o 
   1   4   5       45.28       43.27      1.55 o 
   2   4   5       60.72       64.38      1.83 o 
   3   4   5       32.60       36.71      1.44 o 
   4   4   5       43.02       45.78      1.62 o 
   5   4   5        3.48        2.60      0.41 o 
   6   4   5       11.85        9.28      0.59 o 
   7   4   5       28.71       30.63      0.71 o 
  -8   5   5      128.92      132.24      1.87 o 
  -7   5   5      142.91      147.87      1.71 o 
  -6   5   5       11.18       11.61      0.58 o 
  -5   5   5       63.63       59.73      1.37 o 
  -4   5   5      154.89      151.70      2.21 o 
  -3   5   5      167.41      147.61      2.03 o 
  -2   5   5       31.78       27.57      0.88 o 
  -1   5   5       24.89       26.00      0.84 o 
   1   5   5      183.94      188.70      3.05 o 
   2   5   5       83.15       77.31      1.98 o 
   3   5   5       17.72       15.46      0.90 o 
   4   5   5       96.96       97.91      1.43 o 
   5   5   5        4.89        6.68      0.50 o 
   6   5   5        4.09        5.30      0.34 o 
  -7   6   5       47.18       44.41      0.95 o 
  -6   6   5       51.73       47.83      0.93 o 
  -5   6   5       37.77       37.50      1.54 o 
  -4   6   5       73.71       67.40      2.22 o 
  -3   6   5      104.98      101.59      2.77 o 
  -2   6   5        1.41        1.34      0.41 o 
  -1   6   5        5.97        6.48      0.66 o 
   0   6   5       15.04       14.84      0.79 o 
   1   6   5       13.89       12.71      0.74 o 
   2   6   5       19.78       20.60      0.92 o 
   3   6   5        9.57        9.44      0.45 o 
   4   6   5        5.38        5.36      0.28 o 
  -6   7   5       70.03       68.08      1.12 o 
  -5   7   5        0.59        0.88      0.25 o 
  -4   7   5       26.50       23.51      1.08 o 
  -3   7   5       12.11       10.90      0.79 o 
  -2   7   5       63.37       69.32      1.99 o 
  -1   7   5       15.90       16.28      0.63 o 
   2   7   5        0.37        0.16      0.20 o 
   3   7   5       22.68       21.71      0.80 o 
  -1   8   5       17.72       20.51      0.68 o 
   0   8   5       22.22       22.46      0.80 o 
   1   8   5        2.94        2.08      0.25 o 
  -5  -7   6        0.99        0.68      0.15 o 
  -4  -7   6       12.33       10.03      0.76 o 
  -3  -7   6        0.03        0.22      0.16 o 
  -2  -7   6       90.79       90.84      1.23 o 
  -1  -7   6        6.40        7.76      0.33 o 
   0  -7   6        1.56        1.69      0.17 o 
   1  -7   6       36.43       36.97      1.48 o 
   2  -7   6        0.78        0.94      0.16 o 
  -6  -6   6        6.68        6.50      0.26 o 
  -5  -6   6        5.78        6.35      0.68 o 
  -4  -6   6        1.24        1.99      0.42 o 
  -3  -6   6       90.21       89.41      1.71 o 
  -2  -6   6       11.54       13.90      0.68 o 
  -1  -6   6       18.21       19.03      0.96 o 
   0  -6   6        1.91        2.84      0.27 o 
   1  -6   6       41.04       39.03      0.87 o 
   2  -6   6        9.64        7.88      0.38 o 
   3  -6   6       65.52       69.56      1.45 o 
   4  -6   6       12.59       13.33      0.49 o 
  -8  -5   6       29.56       31.06      0.81 o 
  -7  -5   6       92.38       93.70      1.53 o 
  -6  -5   6      104.35      114.12      1.95 o 
  -5  -5   6      120.68      122.27      2.15 o 
  -4  -5   6       61.35       50.25      1.64 o 
  -3  -5   6        5.61        3.33      0.46 o 
  -2  -5   6       23.17       24.51      1.16 o 
  -1  -5   6      305.83      310.84      4.41 o 
   0  -5   6       32.11       34.31      0.75 o 
   1  -5   6       75.36       72.68      1.08 o 
   2  -5   6        2.43        2.51      0.22 o 
   3  -5   6       25.38       26.54      0.58 o 
   4  -5   6        8.28        9.03      0.29 o 
   5  -5   6       18.04       18.26      0.60 o 
  -8  -4   6       20.24       21.80      0.62 o 
  -7  -4   6       84.87       81.80      1.24 o 
  -6  -4   6       48.47       41.51      1.39 o 
  -5  -4   6        1.35        1.33      0.30 o 
  -3  -4   6       83.67       81.34      1.91 o 
  -2  -4   6      106.07      107.45      1.99 o 
  -1  -4   6      336.59      329.16      2.77 o 
   0  -4   6      769.72      748.37      3.25 o 
   1  -4   6      463.91      463.47      4.17 o 
   2  -4   6        9.70       11.02      0.39 o 
   3  -4   6        1.25        1.47      0.21 o 
   4  -4   6       51.47       55.22      0.84 o 
   5  -4   6       14.42       15.04      0.70 o 
   6  -4   6       34.13       34.17      0.76 o 
  -9  -3   6       22.82       25.54      0.89 o 
  -8  -3   6       18.23       17.26      0.89 o 
  -7  -3   6       93.11       86.29      2.12 o 
  -6  -3   6       64.83       73.39      1.99 o 
  -5  -3   6      239.58      235.29      2.58 o 
  -4  -3   6       33.60       34.19      0.91 o 
  -3  -3   6       50.91       52.17      1.12 o 
  -2  -3   6       63.97       61.07      1.10 o 
  -1  -3   6       75.19       73.21      1.19 o 
   0  -3   6        1.37        3.57      0.36 o 
   1  -3   6       79.99       77.76      0.99 o 
   2  -3   6       67.36       67.69      0.83 o 
   3  -3   6       34.20       37.75      0.73 o 
   4  -3   6        4.76        4.17      0.35 o 
   5  -3   6      111.20      111.37      2.15 o 
   6  -3   6      256.36      254.23      2.63 o 
 -10  -2   6       84.92       90.01      1.43 o 
  -9  -2   6       52.42       56.87      1.54 o 
  -8  -2   6       21.57       18.23      1.03 o 
  -7  -2   6       52.47       54.00      1.81 o 
  -6  -2   6       67.19       64.71      1.94 o 
  -5  -2   6      137.01      133.13      3.12 o 
  -4  -2   6       17.92       16.17      0.87 o 
  -3  -2   6      224.71      231.97      3.15 o 
  -2  -2   6       69.66       69.45      1.88 o 
  -1  -2   6       25.64       23.97      0.65 o 
   0  -2   6       41.90       37.61      0.99 o 
   1  -2   6       82.86       78.28      1.99 o 
   2  -2   6      234.49      234.40      2.24 o 
   3  -2   6      109.89      110.11      1.23 o 
   4  -2   6       15.20       13.87      0.52 o 
   5  -2   6       29.47       31.88      1.23 o 
   6  -2   6      168.40      175.69      1.71 o 
   7  -2   6       65.12       60.03      0.94 o 
 -10  -1   6       71.96       67.25      1.37 o 
  -9  -1   6       15.00       13.44      0.81 o 
  -8  -1   6      142.28      139.44      2.86 o 
  -7  -1   6       76.63       73.65      2.10 o 
  -6  -1   6      240.64      242.82      6.48 o 
  -5  -1   6       88.50       89.14      2.06 o 
  -4  -1   6       42.58       43.57      1.39 o 
  -3  -1   6       60.62       67.50      1.67 o 
  -2  -1   6      100.74      103.49      2.09 o 
  -1  -1   6      129.75      133.43      2.40 o 
   0  -1   6      147.95      149.72      2.67 o 
   1  -1   6      125.42      124.66      1.90 o 
   2  -1   6       56.03       52.69      1.54 o 
   3  -1   6      108.22      106.53      1.25 o 
   4  -1   6      138.17      141.37      1.64 o 
   5  -1   6       50.70       46.76      1.56 o 
   6  -1   6       69.34       68.53      1.18 o 
   7  -1   6       79.52       79.89      1.40 o 
 -10   0   6       27.21       23.81      0.58 o 
  -9   0   6        6.48        7.71      0.64 o 
  -8   0   6        0.63        1.28      0.37 o 
  -7   0   6       12.94       12.33      0.87 o 
  -6   0   6       23.82       25.96      0.68 o 
  -5   0   6      182.82      186.72      2.92 o 
  -4   0   6      131.05      119.22      2.24 o 
  -3   0   6       34.26       34.93      1.21 o 
  -2   0   6       60.44       61.47      1.61 o 
  -1   0   6      449.32      480.09      4.56 o 
   0   0   6        1.65        3.05      0.41 o 
   1   0   6      172.32      168.43      1.99 o 
   2   0   6        9.10       10.72      0.72 o 
   3   0   6      118.09      110.87      1.20 o 
   4   0   6      145.02      140.42      1.98 o 
   5   0   6      279.69      279.53      3.86 o 
   6   0   6       40.56       43.09      1.39 o 
   7   0   6        5.14        5.46      0.41 o 
 -10   1   6       71.54       65.07      2.17 o 
  -9   1   6       14.98       12.72      0.78 o 
  -8   1   6      142.91      138.67      2.77 o 
  -7   1   6       77.01       74.25      1.50 o 
  -6   1   6      241.08      240.63      2.03 o 
  -5   1   6       87.73       89.54      2.31 o 
  -4   1   6       42.11       43.88      0.97 o 
  -3   1   6       60.69       70.47      1.10 o 
  -2   1   6      101.02      106.99      2.11 o 
  -1   1   6      129.57      137.25      2.48 o 
   0   1   6      147.91      145.69      2.69 o 
   1   1   6      124.89      124.65      2.28 o 
   2   1   6       55.55       52.84      1.57 o 
   3   1   6      108.32      106.66      1.03 o 
   4   1   6      139.23      138.35      1.54 o 
   5   1   6       51.27       48.91      1.09 o 
   6   1   6       69.02       68.73      1.26 o 
   7   1   6       79.54       80.09      1.44 o 
 -10   2   6       85.55       91.38      1.44 o 
  -9   2   6       52.01       56.29      1.51 o 
  -8   2   6       21.79       19.14      1.01 o 
  -7   2   6       53.03       53.92      1.27 o 
  -6   2   6       66.07       64.47      0.96 o 
  -5   2   6      137.25      133.31      1.29 o 
  -4   2   6       17.84       16.59      0.61 o 
  -3   2   6      223.97      238.50      2.19 o 
  -2   2   6       69.79       69.18      1.31 o 
  -1   2   6       25.42       23.91      0.67 o 
   0   2   6       41.53       36.31      1.37 o 
   1   2   6       83.09       79.70      1.82 o 
   2   2   6      235.40      234.17      2.72 o 
   3   2   6      109.69      108.71      1.68 o 
   4   2   6       15.50       14.71      0.64 o 
   5   2   6       29.38       31.29      0.88 o 
   6   2   6      167.86      179.32      1.88 o 
   7   2   6       65.27       56.59      0.87 o 
  -9   3   6       22.69       23.46      0.88 o 
  -8   3   6       18.38       17.64      0.91 o 
  -7   3   6       93.77       84.50      1.21 o 
  -6   3   6       64.37       71.98      1.19 o 
  -5   3   6      240.20      237.95      2.83 o 
  -4   3   6       33.35       35.17      0.81 o 
  -3   3   6       50.85       49.84      1.56 o 
  -2   3   6       63.22       60.50      1.66 o 
   0   3   6        1.41        1.79      0.30 o 
   1   3   6       80.28       77.22      1.33 o 
   2   3   6       67.06       68.63      1.31 o 
   3   3   6       34.27       38.31      1.00 o 
   4   3   6        4.84        3.73      0.33 o 
   5   3   6      110.64      113.09      1.54 o 
   6   3   6      257.72      256.86      3.95 o 
  -9   4   6        2.08        1.62      0.21 o 
  -8   4   6       19.79       21.02      0.86 o 
  -7   4   6       84.94       78.25      1.32 o 
  -6   4   6       48.91       42.72      1.11 o 
  -5   4   6        1.32        0.78      0.16 o 
  -4   4   6       43.26       41.43      1.44 o 
  -3   4   6       84.49       78.46      1.23 o 
  -2   4   6      105.42      105.27      1.39 o 
  -1   4   6      336.15      320.24      9.08 o 
   0   4   6      772.23      745.55      4.21 o 
   1   4   6      462.73      459.69      4.63 o 
   2   4   6        9.57       10.90      0.70 o 
   3   4   6        1.32        1.40      0.22 o 
   4   4   6       51.36       54.69      1.64 o 
   5   4   6       14.31       16.62      0.80 o 
   6   4   6       34.45       35.44      0.87 o 
  -8   5   6       29.74       29.72      0.74 o 
  -7   5   6       92.49       90.62      1.18 o 
  -6   5   6      104.09      112.70      1.66 o 
  -5   5   6      119.96      115.85      1.79 o 
  -4   5   6       61.40       50.27      1.21 o 
  -3   5   6        5.63        3.78      0.37 o 
  -2   5   6       22.98       23.47      0.83 o 
  -1   5   6      307.12      310.41      2.89 o 
   0   5   6       32.54       33.68      1.30 o 
   1   5   6       74.91       73.71      1.91 o 
   2   5   6        2.45        3.20      0.44 o 
   3   5   6       25.31       27.40      1.12 o 
   4   5   6        8.22        8.71      0.58 o 
   5   5   6       17.96       19.36      0.68 o 
  -7   6   6       16.14       11.45      0.42 o 
  -6   6   6        6.77        6.58      0.52 o 
  -5   6   6        5.94        6.36      0.62 o 
  -4   6   6        1.18        1.66      0.42 o 
  -3   6   6       90.76       90.37      2.42 o 
  -2   6   6       11.71       13.80      0.58 o 
  -1   6   6       17.99       19.22      0.66 o 
   0   6   6        1.84        2.58      0.35 o 
   1   6   6       40.70       39.96      1.24 o 
   2   6   6        9.51        7.63      0.41 o 
   3   6   6       65.56       73.96      1.87 o 
   4   6   6       12.43       13.14      0.48 o 
  -5   7   6        0.98        1.02      0.20 o 
  -4   7   6       12.22       10.50      0.62 o 
  -3   7   6        0.02        0.06      0.18 o 
  -2   7   6       91.10       92.97      1.44 o 
  -1   7   6        6.45        6.90      0.61 o 
   0   7   6        1.59        1.71      0.35 o 
   2   7   6        0.73        0.90      0.21 o 
  -4  -7   7       78.32       80.96      1.19 o 
  -3  -7   7       72.31       75.28      1.27 o 
  -2  -7   7       76.68       79.04      1.34 o 
  -1  -7   7       28.25       24.81      0.59 o 
   0  -7   7       53.61       54.81      0.66 o 
   1  -7   7       31.03       31.02      0.62 o 
  -6  -6   7       29.54       28.21      0.75 o 
  -5  -6   7       18.73       20.08      0.70 o 
  -4  -6   7       27.16       31.46      1.41 o 
  -3  -6   7      118.01      120.95      2.19 o 
  -2  -6   7       87.43       94.41      1.00 o 
  -1  -6   7       87.51       88.84      1.22 o 
   0  -6   7      172.99      175.21      1.72 o 
   1  -6   7       14.30       17.37      0.52 o 
   2  -6   7       56.86       61.11      0.86 o 
   3  -6   7       61.39       66.92      1.06 o 
  -7  -5   7       20.15       20.38      0.78 o 
  -6  -5   7       13.59       15.88      0.81 o 
  -5  -5   7       10.47       10.35      0.72 o 
  -4  -5   7       60.79       53.80      1.67 o 
  -3  -5   7       64.66       59.10      1.79 o 
  -2  -5   7       61.20       64.86      1.32 o 
  -1  -5   7      167.46      175.25      1.92 o 
   0  -5   7      140.43      141.49      1.47 o 
   1  -5   7       29.79       29.30      0.66 o 
   2  -5   7        3.17        4.33      0.32 o 
   3  -5   7       16.78       17.18      0.53 o 
   4  -5   7        6.54        6.70      0.40 o 
  -9  -4   7       31.50       34.10      0.74 o 
  -8  -4   7       16.56       13.54      0.57 o 
  -7  -4   7       20.99       21.67      0.90 o 
  -6  -4   7        3.73        5.52      0.53 o 
  -5  -4   7        5.56        4.59      0.50 o 
  -4  -4   7       43.74       42.88      1.09 o 
  -3  -4   7       28.38       31.08      0.94 o 
  -2  -4   7      177.97      172.71      2.19 o 
  -1  -4   7      519.52      504.71      2.47 o 
   0  -4   7       59.40       59.07      0.97 o 
   1  -4   7      108.46      109.47      1.18 o 
   2  -4   7        8.91        9.10      0.35 o 
   3  -4   7        4.21        3.34      0.30 o 
   4  -4   7       12.34       11.33      0.46 o 
   5  -4   7       31.07       31.24      0.83 o 
  -9  -3   7        4.47        4.04      0.34 o 
  -8  -3   7       51.32       50.92      1.45 o 
  -7  -3   7       51.41       47.78      1.57 o 
  -6  -3   7       50.89       43.12      1.56 o 
  -5  -3   7       46.07       51.48      1.72 o 
  -4  -3   7       56.08       54.77      1.23 o 
  -3  -3   7      206.66      185.68      2.23 o 
  -2  -3   7      131.09      121.79      1.48 o 
  -1  -3   7      281.67      273.55      3.11 o 
   0  -3   7       61.21       63.50      0.88 o 
   1  -3   7      301.05      292.92      1.97 o 
   2  -3   7      155.34      153.11      1.45 o 
   3  -3   7       27.11       29.66      0.73 o 
   4  -3   7       14.48       13.76      0.57 o 
   5  -3   7        3.93        3.27      0.37 o 
   6  -3   7       99.02       98.43      1.22 o 
 -10  -2   7       11.36       14.12      0.50 o 
  -9  -2   7       42.56       42.43      1.26 o 
  -8  -2   7       13.96       13.43      0.84 o 
  -7  -2   7       51.06       48.26      1.69 o 
  -6  -2   7       54.36       54.84      1.82 o 
  -5  -2   7      237.28      235.74      2.58 o 
  -4  -2   7       95.64       85.76      1.22 o 
  -3  -2   7       75.37       77.75      1.43 o 
  -2  -2   7        1.14        6.47      0.60 o 
  -1  -2   7        6.16        6.18      0.64 o 
   0  -2   7       49.40       50.44      1.46 o 
   1  -2   7      723.83      684.69      2.68 o 
   2  -2   7       40.23       37.61      0.73 o 
   3  -2   7       92.85       90.70      1.08 o 
   4  -2   7       13.62       15.14      0.58 o 
   5  -2   7       27.34       30.17      0.73 o 
   6  -2   7      113.21      102.38      1.28 o 
 -10  -1   7       11.15       10.99      0.50 o 
  -9  -1   7        3.79        4.67      0.47 o 
  -8  -1   7       65.41       68.08      1.38 o 
  -7  -1   7       19.26       19.62      0.78 o 
  -6  -1   7      563.95      550.79      8.69 o 
  -5  -1   7      283.24      291.61      3.63 o 
  -4  -1   7      143.40      143.44      2.99 o 
  -3  -1   7       22.94       23.49      1.12 o 
  -2  -1   7       93.98      103.31      2.33 o 
  -1  -1   7       24.04       24.96      1.18 o 
   0  -1   7        0.66        0.74      0.26 o 
   1  -1   7       97.22       96.22      0.97 o 
   2  -1   7      207.98      210.71      1.48 o 
   3  -1   7       16.65       15.07      0.46 o 
   4  -1   7       67.97       70.98      1.21 o 
   5  -1   7       67.65       66.40      1.19 o 
   6  -1   7       12.54       14.22      0.63 o 
 -10   0   7        0.03        0.24      0.11 o 
  -9   0   7      122.03      120.89      2.79 o 
  -8   0   7       13.63       14.58      0.63 o 
  -7   0   7       22.07       21.11      0.82 o 
  -6   0   7      809.00      771.17      4.57 o 
  -5   0   7      153.53      155.00      1.59 o 
  -4   0   7      178.75      182.04      3.10 o 
  -3   0   7       15.55       17.04      0.95 o 
  -2   0   7       24.78       27.70      1.22 o 
  -1   0   7      254.86      270.10      3.89 o 
   0   0   7       67.19       64.76      1.98 o 
   1   0   7        8.26        8.33      0.45 o 
   2   0   7        1.01        1.63      0.22 o 
   3   0   7      230.81      231.34      2.05 o 
   4   0   7      139.64      141.88      2.37 o 
   5   0   7        0.24        0.46      0.18 o 
   6   0   7        3.78        4.27      0.39 o 
 -10   1   7       11.03       10.89      0.51 o 
  -9   1   7        3.70        4.10      0.29 o 
  -8   1   7       65.33       66.44      1.26 o 
  -7   1   7       19.29       19.13      0.70 o 
  -6   1   7      564.82      555.39      2.70 o 
  -5   1   7      283.47      285.84      1.68 o 
  -4   1   7      142.69      139.94      1.64 o 
  -3   1   7       22.88       22.46      1.09 o 
  -2   1   7       93.59      101.08      2.32 o 
  -1   1   7       24.03       26.46      1.23 o 
   0   1   7        0.65        0.58      0.25 o 
   1   1   7       97.50       93.98      1.67 o 
   2   1   7      207.83      209.88      1.97 o 
   3   1   7       16.75       15.10      0.44 o 
   4   1   7       68.12       72.12      1.28 o 
   5   1   7       67.43       65.99      1.73 o 
   6   1   7       12.49       13.81      0.66 o 
 -10   2   7       11.28       14.45      0.50 o 
  -9   2   7       42.10       42.84      1.21 o 
  -8   2   7       13.61       13.03      0.80 o 
  -7   2   7       50.36       49.02      1.18 o 
  -6   2   7       54.70       55.05      1.01 o 
  -5   2   7      237.30      235.42      2.61 o 
  -4   2   7       96.44       86.65      1.23 o 
  -3   2   7       76.53       76.02      1.13 o 
  -2   2   7        1.04        0.90      0.27 o 
  -1   2   7        6.26        6.51      0.43 o 
   0   2   7       49.81       50.48      1.07 o 
   1   2   7      723.17      681.80      5.07 o 
   2   2   7       39.51       37.97      0.99 o 
   3   2   7       92.19       90.32      1.52 o 
   4   2   7       13.37       15.18      0.61 o 
   5   2   7       26.89       29.26      0.73 o 
   6   2   7      113.60      102.76      1.27 o 
  -9   3   7        4.53        3.86      0.33 o 
  -8   3   7       51.53       50.29      1.38 o 
  -7   3   7       51.42       48.29      0.88 o 
  -6   3   7       51.16       45.42      1.03 o 
  -5   3   7       46.05       51.40      1.27 o 
  -4   3   7       56.11       57.75      1.76 o 
  -3   3   7      206.98      189.23      1.83 o 
  -2   3   7      130.49      127.74      1.84 o 
  -1   3   7      281.22      279.69      2.85 o 
   0   3   7       61.09       63.45      1.26 o 
   1   3   7      301.51      294.79      3.78 o 
   2   3   7      155.61      151.04      1.97 o 
   3   3   7       27.31       28.94      0.85 o 
   4   3   7       14.43       13.58      0.85 o 
   5   3   7        3.90        3.35      0.24 o 
   6   3   7       99.09       95.75      1.13 o 
  -8   4   7       16.84       13.36      0.58 o 
  -7   4   7       21.31       20.42      0.57 o 
  -6   4   7        3.73        5.54      0.41 o 
  -5   4   7        5.56        4.72      0.61 o 
  -4   4   7       43.51       40.97      1.12 o 
  -3   4   7       28.08       32.20      1.46 o 
  -2   4   7      178.03      176.39      2.80 o 
  -1   4   7      520.52      507.05      5.13 o 
   0   4   7       59.73       59.24      1.24 o 
   1   4   7      107.56      109.84      1.67 o 
   2   4   7        9.14        9.63      0.50 o 
   3   4   7        4.06        3.02      0.28 o 
   4   4   7       12.26       10.75      0.55 o 
   5   4   7       31.09       30.96      0.85 o 
  -7   5   7       20.10       19.01      0.72 o 
  -6   5   7       13.62       16.39      0.58 o 
  -5   5   7       10.41       10.56      0.53 o 
  -4   5   7       61.06       53.18      1.21 o 
  -3   5   7       64.51       60.09      1.29 o 
  -2   5   7       61.34       67.50      1.34 o 
  -1   5   7      167.24      174.19      4.54 o 
   0   5   7      140.36      139.51      2.58 o 
   1   5   7       29.99       30.14      1.19 o 
   2   5   7        3.16        4.79      0.48 o 
   3   5   7       16.90       17.58      0.56 o 
   4   5   7        6.57        7.11      0.42 o 
  -6   6   7       29.95       27.89      0.86 o 
  -5   6   7       18.54       19.40      0.88 o 
  -4   6   7       27.25       32.16      0.77 o 
  -3   6   7      117.34      118.87      1.53 o 
  -2   6   7       86.78       92.85      1.97 o 
  -1   6   7       86.67       84.55      1.74 o 
   0   6   7      173.96      178.61      2.47 o 
   1   6   7       14.53       17.65      0.75 o 
   2   6   7       57.49       61.81      0.95 o 
   3   6   7       61.46       65.49      1.03 o 
  -4   7   7       78.45       79.45      1.26 o 
  -3   7   7       72.31       69.34      1.20 o 
  -2   7   7       76.82       83.67      1.52 o 
  -1   7   7       28.14       26.51      0.96 o 
   1   7   7       30.90       23.01      0.76 o 
  -5  -6   8       41.70       38.86      0.86 o 
  -4  -6   8        2.77        3.01      0.30 o 
  -3  -6   8       23.61       22.85      0.56 o 
  -2  -6   8       63.13       66.21      1.46 o 
  -1  -6   8       79.25       74.43      0.85 o 
   0  -6   8      179.53      184.52      2.24 o 
   1  -6   8       44.16       41.49      0.90 o 
  -7  -5   8       11.78       13.63      0.54 o 
  -6  -5   8       26.46       26.56      1.06 o 
  -5  -5   8       18.29       19.04      0.58 o 
  -4  -5   8       34.06       31.51      0.81 o 
  -3  -5   8       21.54       19.11      0.67 o 
  -2  -5   8        1.27        1.23      0.31 o 
  -1  -5   8       27.22       27.81      0.60 o 
   0  -5   8      239.42      239.73      2.88 o 
   1  -5   8       32.61       33.36      0.63 o 
   2  -5   8       16.00       16.69      0.49 o 
   3  -5   8       36.35       36.06      0.83 o 
  -8  -4   8       14.26       12.03      0.56 o 
  -7  -4   8       11.34       12.72      0.72 o 
  -6  -4   8        6.09        5.63      0.37 o 
  -5  -4   8       41.36       42.34      1.53 o 
  -4  -4   8        6.83        6.54      0.34 o 
  -3  -4   8       28.88       24.35      0.66 o 
  -2  -4   8       51.26       48.24      0.94 o 
  -1  -4   8       21.32       22.22      0.77 o 
   0  -4   8       12.33       12.77      0.39 o 
   1  -4   8        0.67        0.78      0.13 o 
   2  -4   8       26.91       28.66      0.64 o 
   3  -4   8       73.64       80.97      1.16 o 
   4  -4   8       21.71       24.87      0.73 o 
  -9  -3   8       98.98       96.83      1.80 o 
  -8  -3   8       71.15       74.52      1.60 o 
  -7  -3   8       23.56       24.91      1.09 o 
  -6  -3   8        1.34        1.70      0.36 o 
  -5  -3   8       17.61       17.41      1.03 o 
  -4  -3   8      112.28      107.44      1.37 o 
  -3  -3   8      198.66      186.82      2.19 o 
  -2  -3   8      167.93      162.16      1.50 o 
  -1  -3   8       88.29       88.41      1.13 o 
   0  -3   8       86.78       89.97      0.98 o 
   1  -3   8       96.83       93.47      1.12 o 
   2  -3   8       15.41       16.56      0.47 o 
   3  -3   8        7.53        9.41      0.46 o 
   4  -3   8        6.69        7.70      0.52 o 
   5  -3   8       82.66       87.15      1.25 o 
  -9  -2   8       15.61       16.07      0.70 o 
  -8  -2   8      128.84      133.61      2.46 o 
  -7  -2   8      133.26      137.35      2.75 o 
  -6  -2   8       30.03       28.72      0.88 o 
  -5  -2   8        2.92        2.92      0.32 o 
  -4  -2   8       26.51       26.50      0.72 o 
  -3  -2   8      218.18      200.93      1.72 o 
  -2  -2   8        0.30        0.35      0.10 o 
  -1  -2   8       56.50       53.89      0.79 o 
   0  -2   8       10.55       10.20      0.40 o 
   1  -2   8      144.43      142.71      1.39 o 
   2  -2   8      247.53      246.18      1.84 o 
   3  -2   8       12.32       11.21      0.37 o 
   4  -2   8        9.59        8.88      0.38 o 
   5  -2   8       64.36       63.55      1.28 o 
  -9  -1   8        3.66        3.59      0.37 o 
  -8  -1   8       33.30       34.40      0.86 o 
  -7  -1   8       48.35       50.62      0.96 o 
  -6  -1   8      101.42      100.80      1.40 o 
  -5  -1   8      850.85      800.09      4.68 o 
  -4  -1   8       78.64       72.18      1.04 o 
  -3  -1   8       82.39       82.09      1.08 o 
  -2  -1   8       49.55       51.60      0.87 o 
  -1  -1   8       30.05       29.40      0.77 o 
   0  -1   8       18.59       17.29      0.40 o 
   1  -1   8       44.98       45.80      0.69 o 
   2  -1   8       62.92       65.80      0.84 o 
   3  -1   8       16.95       18.17      0.56 o 
   4  -1   8       80.08       82.44      1.28 o 
   5  -1   8        4.73        4.18      0.35 o 
  -9   0   8        5.25        5.89      0.26 o 
  -8   0   8        0.19        0.46      0.18 o 
  -7   0   8       26.93       24.27      0.82 o 
  -6   0   8      295.46      296.75      2.35 o 
  -5   0   8       27.66       26.94      0.69 o 
  -4   0   8       61.63       61.34      0.92 o 
  -3   0   8        1.31        1.00      0.18 o 
  -2   0   8      306.76      306.71      2.47 o 
  -1   0   8       11.49       10.62      0.52 o 
   0   0   8        5.01        4.12      0.46 o 
   1   0   8       12.24       11.51      0.35 o 
   2   0   8        4.92        5.59      0.42 o 
   3   0   8       10.50       10.29      0.44 o 
   4   0   8        0.05        0.00      0.15 o 
   5   0   8        0.21        0.45      0.19 o 
   6   0   8        0.31        0.37      0.10 o 
  -9   1   8        3.63        3.50      0.23 o 
  -8   1   8       33.80       33.92      0.84 o 
  -7   1   8       48.56       50.46      0.93 o 
  -6   1   8      101.93      103.56      1.17 o 
  -5   1   8      848.26      787.68      3.88 o 
  -4   1   8       78.79       69.78      1.35 o 
  -3   1   8       83.22       82.30      1.34 o 
  -2   1   8       49.16       50.85      0.67 o 
  -1   1   8       30.55       29.76      0.56 o 
   0   1   8       18.94       17.87      0.54 o 
   1   1   8       44.57       44.18      0.72 o 
   2   1   8       63.31       66.20      1.04 o 
   3   1   8       17.20       17.41      0.67 o 
   4   1   8       79.52       82.46      1.91 o 
   5   1   8        4.87        4.77      0.41 o 
   6   1   8       32.28       30.80      0.65 o 
  -9   2   8       15.86       16.17      0.64 o 
  -8   2   8      129.32      134.42      2.22 o 
  -7   2   8      133.52      140.60      1.66 o 
  -6   2   8       30.19       29.55      0.71 o 
  -5   2   8        2.99        3.28      0.35 o 
  -4   2   8       26.38       26.25      0.88 o 
  -3   2   8      217.38      198.83      2.42 o 
  -2   2   8        0.30        0.32      0.10 o 
  -1   2   8       56.55       53.70      0.76 o 
   0   2   8       10.69        9.51      0.42 o 
   1   2   8      143.93      139.89      1.88 o 
   2   2   8      247.69      241.28      2.43 o 
   3   2   8       12.37       11.46      0.52 o 
   4   2   8        9.45        9.10      0.41 o 
   5   2   8       64.95       65.13      1.29 o 
  -9   3   8       99.01       98.59      1.37 o 
  -8   3   8       70.53       73.02      1.36 o 
  -7   3   8       23.03       23.89      0.57 o 
  -6   3   8        1.36        1.70      0.27 o 
  -5   3   8       17.77       17.18      0.74 o 
  -4   3   8      112.28      108.59      1.45 o 
  -3   3   8      197.44      184.96      1.86 o 
  -2   3   8      167.21      167.45      2.15 o 
  -1   3   8       88.80       89.56      1.25 o 
   0   3   8       87.01       87.09      1.51 o 
   1   3   8       97.71       95.41      1.56 o 
   2   3   8       15.25       16.07      0.63 o 
   3   3   8        7.64        9.03      0.44 o 
   4   3   8        6.58        7.22      0.34 o 
   5   3   8       82.10       76.97      1.00 o 
  -8   4   8       14.35       11.30      0.46 o 
  -7   4   8       11.35       12.84      0.38 o 
  -6   4   8        6.20        6.28      0.32 o 
  -5   4   8       41.15       42.20      0.84 o 
  -4   4   8        6.76        6.99      0.53 o 
  -3   4   8       28.87       24.87      0.85 o 
  -2   4   8       51.52       48.58      1.15 o 
  -1   4   8       21.46       23.10      0.76 o 
   0   4   8       12.41       14.58      0.87 o 
   1   4   8        0.63        1.18      0.30 o 
   2   4   8       26.79       29.38      1.28 o 
   3   4   8       73.69       81.18      1.34 o 
   4   4   8       21.53       23.51      0.72 o 
  -7   5   8       11.92       12.68      0.48 o 
  -6   5   8       26.96       28.27      0.67 o 
  -5   5   8       17.91       19.89      0.65 o 
  -4   5   8       34.40       32.24      0.87 o 
  -3   5   8       21.52       18.89      0.85 o 
  -2   5   8        1.23        1.20      0.21 o 
  -1   5   8       27.46       27.20      1.10 o 
   0   5   8      238.59      234.75      3.10 o 
   1   5   8       32.88       34.99      1.15 o 
   2   5   8       15.97       18.22      0.76 o 
   3   5   8       35.92       37.35      0.90 o 
  -5   6   8       41.69       40.16      1.01 o 
  -4   6   8        2.70        2.78      0.21 o 
  -3   6   8       23.54       22.52      0.57 o 
  -2   6   8       63.41       65.19      0.97 o 
  -1   6   8       79.37       76.78      1.46 o 
   0   6   8      180.24      182.24      2.13 o 
   1   6   8       43.85       41.17      0.91 o 
  -3  -6   9        9.89        9.96      0.42 o 
  -2  -6   9        4.72        4.39      0.30 o 
  -1  -6   9        4.80        2.54      0.23 o 
  -6  -5   9       39.48       44.32      0.97 o 
  -5  -5   9       64.50       64.30      1.38 o 
  -4  -5   9        2.94        3.19      0.24 o 
  -3  -5   9       45.34       47.53      1.22 o 
  -2  -5   9       71.31       71.91      1.14 o 
  -1  -5   9       61.53       58.47      1.01 o 
   0  -5   9        7.92        7.70      0.26 o 
   1  -5   9       13.30       12.96      0.72 o 
  -7  -4   9       15.04       17.35      0.45 o 
  -6  -4   9       85.58       96.14      1.28 o 
  -5  -4   9        9.54        8.88      0.33 o 
  -4  -4   9        2.57        1.65      0.18 o 
  -3  -4   9       48.45       47.07      0.85 o 
  -2  -4   9       33.89       34.81      0.88 o 
  -1  -4   9        3.52        3.77      0.33 o 
   0  -4   9       10.04       10.38      0.31 o 
   1  -4   9        7.77        9.06      0.33 o 
   2  -4   9       43.62       41.63      0.93 o 
   3  -4   9       73.10       76.42      1.10 o 
  -8  -3   9        2.55        3.49      0.31 o 
  -7  -3   9       77.07       79.47      1.22 o 
  -6  -3   9       14.26       15.50      0.62 o 
  -5  -3   9       17.71       17.93      1.01 o 
  -4  -3   9       73.86       70.39      1.44 o 
  -3  -3   9       45.14       38.56      0.70 o 
  -2  -3   9        7.61        7.12      0.33 o 
  -1  -3   9       11.99       12.27      0.42 o 
   0  -3   9       49.47       49.61      0.94 o 
   1  -3   9       46.64       45.85      0.72 o 
   2  -3   9       50.12       47.90      0.78 o 
   3  -3   9       14.09       13.14      0.59 o 
   4  -3   9        8.68        7.79      0.35 o 
  -9  -2   9       36.42       37.39      0.85 o 
  -8  -2   9       62.84       67.38      1.73 o 
  -7  -2   9       59.73       61.81      1.17 o 
  -6  -2   9       38.78       40.59      0.90 o 
  -5  -2   9       20.55       22.16      0.65 o 
  -4  -2   9       59.48       49.68      1.19 o 
  -3  -2   9      185.14      178.11      2.36 o 
  -2  -2   9        5.23        6.66      0.36 o 
  -1  -2   9       57.10       52.56      1.00 o 
   0  -2   9       77.02       74.39      1.04 o 
   1  -2   9      188.89      192.66      1.53 o 
   2  -2   9       24.19       25.20      0.71 o 
   3  -2   9       10.08       10.99      0.61 o 
   4  -2   9       10.89       10.21      0.49 o 
  -9  -1   9       26.91       29.87      0.85 o 
  -8  -1   9        4.76        5.65      0.25 o 
  -7  -1   9       53.75       52.32      0.87 o 
  -6  -1   9        6.13        6.21      0.34 o 
  -5  -1   9       78.06       73.03      1.18 o 
  -4  -1   9       37.09       37.04      0.86 o 
  -3  -1   9        1.83        2.49      0.25 o 
  -2  -1   9      104.37      102.15      1.77 o 
  -1  -1   9       45.54       40.28      0.76 o 
   0  -1   9      190.14      193.30      2.16 o 
   1  -1   9       30.77       30.33      0.54 o 
   2  -1   9        8.04        8.49      0.37 o 
   3  -1   9        0.17        0.36      0.11 o 
   4  -1   9        1.74        2.30      0.25 o 
  -9   0   9        9.07        8.77      0.31 o 
  -8   0   9        6.30        6.30      0.36 o 
  -7   0   9      278.05      285.60      5.11 o 
  -6   0   9      282.10      289.12      2.77 o 
  -5   0   9       25.86       26.14      0.71 o 
  -4   0   9       62.46       62.81      1.41 o 
  -3   0   9        4.38        4.50      0.41 o 
  -2   0   9        1.72        0.78      0.28 o 
  -1   0   9       82.37       74.73      1.15 o 
   0   0   9       18.13       25.13      0.60 o 
   1   0   9       54.40       50.85      0.78 o 
   2   0   9       11.87       12.83      0.45 o 
   3   0   9        0.11        0.52      0.16 o 
   4   0   9        7.39        6.01      0.43 o 
  -9   1   9       27.02       30.21      0.84 o 
  -8   1   9        4.89        5.70      0.26 o 
  -7   1   9       53.43       53.09      0.87 o 
  -6   1   9        6.30        5.85      0.34 o 
  -5   1   9       78.75       74.05      1.18 o 
  -4   1   9       37.22       38.04      1.04 o 
  -3   1   9        1.71        1.92      0.21 o 
  -2   1   9      105.17      101.57      1.35 o 
  -1   1   9       45.05       39.43      1.27 o 
   0   1   9      189.96      193.94      2.19 o 
   1   1   9       30.37       28.40      1.01 o 
   2   1   9        8.27        8.99      0.48 o 
   3   1   9        0.19        0.13      0.12 o 
   4   1   9        1.68        2.35      0.30 o 
   5   1   9        2.18        1.80      0.17 o 
  -9   2   9       36.12       36.51      0.83 o 
  -8   2   9       63.52       65.85      1.85 o 
  -7   2   9       60.21       61.72      1.21 o 
  -6   2   9       38.74       40.13      0.84 o 
  -5   2   9       20.65       21.42      0.65 o 
  -4   2   9       59.93       52.02      1.01 o 
  -3   2   9      184.20      177.25      2.28 o 
  -2   2   9        5.22        7.04      0.37 o 
  -1   2   9       56.95       53.39      1.17 o 
   0   2   9       76.76       76.14      1.12 o 
   1   2   9      189.36      191.02      1.70 o 
   2   2   9       24.28       24.92      0.75 o 
   3   2   9       10.04       10.16      0.40 o 
   4   2   9       10.87       10.36      0.52 o 
  -8   3   9        2.49        3.09      0.29 o 
  -7   3   9       77.23       79.77      1.59 o 
  -6   3   9       14.41       15.60      0.50 o 
  -5   3   9       18.11       19.01      0.59 o 
  -4   3   9       74.33       71.63      1.13 o 
  -3   3   9       44.72       37.79      0.82 o 
  -2   3   9        7.72        6.73      0.44 o 
  -1   3   9       12.25       13.27      0.82 o 
   0   3   9       49.19       48.94      1.09 o 
   1   3   9       47.18       45.88      1.00 o 
   2   3   9       49.62       47.62      1.27 o 
   3   3   9       13.96       13.47      0.43 o 
  -7   4   9       15.17       15.63      0.52 o 
  -6   4   9       85.51       94.85      1.01 o 
  -5   4   9        9.71        9.24      0.47 o 
  -4   4   9        2.55        1.88      0.37 o 
  -3   4   9       48.28       47.14      1.11 o 
  -2   4   9       33.71       34.85      0.89 o 
  -1   4   9        3.44        3.83      0.45 o 
   0   4   9       10.12       10.46      0.68 o 
   1   4   9        7.68        8.98      0.59 o 
   2   4   9       43.54       42.50      1.09 o 
   3   4   9       73.39       79.77      1.18 o 
  -6   5   9       39.24       43.75      0.67 o 
  -5   5   9       64.35       67.68      1.00 o 
  -4   5   9        2.99        3.58      0.33 o 
  -3   5   9       44.88       46.13      1.15 o 
  -2   5   9       71.50       72.11      1.08 o 
  -1   5   9       61.99       59.85      1.42 o 
   0   5   9        7.89        7.51      0.50 o 
   1   5   9       13.20       13.50      0.59 o 
   2   5   9       12.69       14.40      0.49 o 
  -3   6   9        9.96        8.66      0.38 o 
  -2   6   9        4.69        4.21      0.28 o 
  -1   6   9        4.70        2.28      0.20 o 
  -4  -5  10       23.79       22.78      0.69 o 
  -3  -5  10        8.14        8.77      0.46 o 
  -2  -5  10        3.17        3.24      0.28 o 
  -1  -5  10       28.48       31.91      0.55 o 
   0  -5  10        2.97        2.94      0.21 o 
  -6  -4  10       27.71       32.05      0.89 o 
  -5  -4  10       18.00       16.27      0.49 o 
  -4  -4  10       23.34       22.52      0.84 o 
  -3  -4  10       21.83       22.21      0.57 o 
  -2  -4  10       36.11       36.75      0.79 o 
  -1  -4  10        2.43        2.47      0.22 o 
   0  -4  10        0.75        0.75      0.14 o 
   1  -4  10        7.46        8.10      0.43 o 
  -7  -3  10       14.86       17.86      0.61 o 
  -6  -3  10        5.80        5.53      0.33 o 
  -5  -3  10       30.81       30.13      0.81 o 
  -4  -3  10       45.50       44.29      1.04 o 
  -3  -3  10       32.35       28.47      0.80 o 
  -2  -3  10       46.68       43.69      0.69 o 
  -1  -3  10        4.76        4.93      0.27 o 
   0  -3  10       21.35       20.86      0.53 o 
   1  -3  10        9.65       11.01      0.47 o 
   2  -3  10       11.59        9.17      0.36 o 
  -8  -2  10       16.41       18.68      0.67 o 
  -7  -2  10        0.93        1.85      0.26 o 
  -6  -2  10       76.94       72.98      1.65 o 
  -5  -2  10       63.23       60.79      1.23 o 
  -4  -2  10       32.80       32.21      0.94 o 
  -3  -2  10       35.94       34.07      1.00 o 
  -2  -2  10       22.05       19.94      0.63 o 
  -1  -2  10       46.11       43.00      0.73 o 
   0  -2  10       11.60       10.63      0.41 o 
   1  -2  10       39.47       41.21      0.91 o 
   2  -2  10        6.32        6.00      0.47 o 
  -8  -1  10       11.98       10.28      0.42 o 
  -7  -1  10       25.49       25.46      0.93 o 
  -6  -1  10       84.88       86.68      1.29 o 
  -5  -1  10       37.63       38.37      0.94 o 
  -4  -1  10        7.82        8.01      0.45 o 
  -3  -1  10       59.85       59.28      1.96 o 
  -2  -1  10        6.74        7.17      0.39 o 
  -1  -1  10       22.43       22.51      0.67 o 
   0  -1  10       90.60       94.66      1.00 o 
   1  -1  10       97.11       92.44      1.35 o 
   2  -1  10       28.97       30.35      0.69 o 
   3  -1  10        4.01        4.16      0.25 o 
  -8   0  10        3.75        3.87      0.34 o 
  -7   0  10       52.10       54.75      1.50 o 
  -6   0  10      206.35      218.65      3.36 o 
  -5   0  10       32.72       37.41      1.03 o 
  -4   0  10        1.28        1.99      0.28 o 
  -3   0  10       92.61       81.83      1.60 o 
  -2   0  10        1.43        0.45      0.24 o 
  -1   0  10       77.67       59.63      1.05 o 
   0   0  10      157.17      163.29      2.02 o 
   1   0  10        1.48        2.17      0.41 o 
   2   0  10       43.67       45.28      0.91 o 
   3   0  10        0.79        0.53      0.15 o 
  -8   1  10       12.08       12.60      0.60 o 
  -7   1  10       25.58       26.18      0.67 o 
  -6   1  10       84.72       86.63      1.14 o 
  -5   1  10       37.73       39.99      0.81 o 
  -4   1  10        7.75        8.44      0.39 o 
  -3   1  10       59.79       60.48      1.18 o 
  -2   1  10        6.79        7.90      0.43 o 
  -1   1  10       22.48       22.55      0.79 o 
   0   1  10       90.65       91.63      1.52 o 
   1   1  10       97.02       91.92      1.41 o 
   2   1  10       28.85       31.07      0.72 o 
   3   1  10        3.98        4.98      0.37 o 
  -8   2  10       16.07       17.74      0.63 o 
  -7   2  10        0.93        1.00      0.25 o 
  -6   2  10       76.59       75.53      1.28 o 
  -5   2  10       63.91       61.41      1.22 o 
  -4   2  10       32.59       32.23      0.89 o 
  -3   2  10       35.63       33.88      0.92 o 
  -2   2  10       22.35       19.88      0.93 o 
  -1   2  10       45.96       43.56      0.98 o 
   0   2  10       11.90       11.05      0.39 o 
   1   2  10       39.56       41.14      0.83 o 
   2   2  10        6.33        6.67      0.49 o 
   3   2  10        8.50        8.26      0.42 o 
  -7   3  10       14.84       17.38      0.64 o 
  -6   3  10        5.90        5.24      0.32 o 
  -5   3  10       30.64       30.98      0.79 o 
  -4   3  10       45.48       42.88      0.78 o 
  -3   3  10       32.45       27.35      1.09 o 
  -2   3  10       46.84       43.78      1.35 o 
  -1   3  10        4.87        4.95      0.46 o 
   0   3  10       21.27       19.95      0.83 o 
   1   3  10        9.71       10.24      0.53 o 
   2   3  10       11.64       10.35      0.42 o 
  -6   4  10       27.30       32.94      0.91 o 
  -5   4  10       18.19       16.20      0.73 o 
  -4   4  10       23.33       22.28      0.63 o 
  -3   4  10       21.53       21.81      0.89 o 
  -2   4  10       35.90       37.63      1.14 o 
  -1   4  10        2.52        2.89      0.33 o 
   0   4  10        0.76        0.60      0.19 o 
   1   4  10        7.59        7.74      0.41 o 
  -4   5  10       23.59       22.28      0.68 o 
  -3   5  10        8.23        9.08      0.46 o 
  -2   5  10        3.16        3.11      0.29 o 
  -1   5  10       28.54       32.44      0.81 o 
   0   5  10        2.96        2.62      0.21 o 
  -4  -4  11       15.83       15.18      0.56 o 
  -3  -4  11        4.32        5.10      0.35 o 
  -2  -4  11       17.37       18.09      0.63 o 
  -6  -3  11       14.34       13.50      0.52 o 
  -5  -3  11        9.48        8.62      0.50 o 
  -4  -3  11        1.16        1.23      0.24 o 
  -3  -3  11       17.84       18.75      0.43 o 
  -2  -3  11       31.11       31.83      0.67 o 
  -1  -3  11       37.87       42.49      0.75 o 
   0  -3  11       22.50       25.31      0.72 o 
  -7  -2  11       16.74       20.02      0.65 o 
  -5  -2  11       28.62       26.11      0.66 o 
  -4  -2  11       61.81       62.83      1.12 o 
  -3  -2  11        4.65        5.26      0.28 o 
  -2  -2  11       29.10       28.82      0.63 o 
  -1  -2  11       25.11       26.03      0.70 o 
   0  -2  11       33.59       37.13      1.13 o 
   1  -2  11       10.90       12.70      0.58 o 
  -7  -1  11       84.38       85.08      1.45 o 
  -6  -1  11       29.15       30.52      1.05 o 
  -5  -1  11       71.07       72.67      1.77 o 
  -4  -1  11        6.79        7.59      0.39 o 
  -3  -1  11        6.86        6.73      0.32 o 
  -2  -1  11       22.55       20.59      0.55 o 
  -1  -1  11        4.52        4.73      0.32 o 
   0  -1  11      144.71      144.81      2.42 o 
   1  -1  11      160.18      169.73      2.30 o 
  -7   0  11       44.45       45.44      1.34 o 
  -6   0  11        3.54        3.94      0.28 o 
  -5   0  11        0.06        0.47      0.21 o 
  -4   0  11        0.21        0.95      0.26 o 
  -3   0  11        2.74        3.74      0.46 o 
  -2   0  11        0.12        0.21      0.15 o 
  -1   0  11       70.33       65.13      1.76 o 
   0   0  11        2.78        2.99      0.39 o 
   1   0  11        4.30        3.86      0.37 o 
  -7   1  11       84.31       83.68      1.47 o 
  -6   1  11       29.41       31.53      1.07 o 
  -5   1  11       71.13       71.20      0.88 o 
  -4   1  11        6.66        7.23      0.35 o 
  -3   1  11        6.79        6.31      0.50 o 
  -2   1  11       22.32       21.66      1.03 o 
  -1   1  11        4.55        4.97      0.48 o 
   0   1  11      145.17      142.00      2.21 o 
   1   1  11      159.75      162.85      1.90 o 
  -7   2  11       16.78       18.38      0.59 o 
  -6   2  11       94.19       91.44      1.11 o 
  -5   2  11       28.84       26.08      0.91 o 
  -4   2  11       61.65       64.05      1.44 o 
  -3   2  11        4.76        5.49      0.38 o 
  -2   2  11       29.03       29.42      0.68 o 
  -1   2  11       25.15       27.01      1.09 o 
  -6   3  11       14.27       12.83      0.51 o 
  -5   3  11        9.54        8.53      0.49 o 
  -4   3  11        1.20        0.99      0.18 o 
  -3   3  11       17.87       17.64      0.72 o 
  -2   3  11       31.15       31.42      0.92 o 
  -1   3  11       37.70       40.13      0.94 o 
   0   3  11       22.35       23.23      0.59 o 
  -4   4  11       15.52       15.36      0.55 o 
  -3   4  11        4.23        4.71      0.32 o 
  -2   4  11       17.51       18.10      0.58 o 
  -1   4  11       21.99       27.76      0.64 o 
  -5  -2  12       51.58       51.92      0.98 o 
  -4  -2  12       25.39       23.60      0.75 o 
  -3  -2  12        1.97        1.13      0.17 o 
  -2  -2  12       10.47       12.26      0.49 o 
  -1  -2  12       16.00       15.04      0.50 o 
  -5  -1  12       43.08       45.25      0.70 o 
  -4  -1  12       29.14       32.94      0.67 o 
  -3  -1  12       17.10       17.35      0.72 o 
  -2  -1  12       13.55       13.44      0.63 o 
  -1  -1  12       29.47       33.52      0.91 o 
   0  -1  12        6.12        6.31      0.34 o 
  -6   0  12       96.49      104.25      1.37 o 
  -5   0  12        0.15        0.28      0.11 o 
  -4   0  12      100.10      109.54      1.84 o 
  -3   0  12       81.32       82.10      1.62 o 
  -2   0  12        3.77        5.93      0.45 o 
  -1   0  12      116.22      128.23      1.79 o 
   0   0  12      128.08      113.14      1.37 o 
  -6   1  12        5.95        5.68      0.31 o 
  -5   1  12       42.80       45.54      1.04 o 
  -4   1  12       28.87       33.43      0.96 o 
  -3   1  12       17.39       17.77      0.71 o 
  -2   1  12       13.68       13.58      0.59 o 
  -1   1  12       29.51       30.29      0.75 o 
  -4   2  12       25.39       21.71      0.60 o 
                                                 
